# Supplementary material for: Nucleoporins facilitate ORC loading onto chromatin
Source: Cell Rep. Author manuscript; Available in PMC 2023 Mar 26. (PMC10040217; doi:10.1016/j.celrep.2022.111590)
Supplement: MMC3 [file NIHMS1848904-supplement-MMC3.xlsx]

## Sheet: Table S2. Oligopaint Primers
Table S2. Probes used for Oligopaint
Pool	Oligo Name	Sequence
neg control 1	oligo pool 10_1	GCGTTAGGGTGCTTACGTCTGTTTATCATTTAATATTGCGTTGCGGCATATCTGGGTCAGCTTTGAGAGGTGAGAGACGGAGGTG
neg control 1	oligo pool 10_2	GCGTTAGGGTGCTTACGTCTGTTTAGCGATTTTAAATGCCAATTATCGGCAGCGATTTTGCTTTGAGAGGTGAGAGACGGAGGTG
neg control 1	oligo pool 10_3	GCGTTAGGGTGCTTACGTCTGTTTTTTTGAGGGGCGAAATATTGACACAGCTTAGGCTGTTTGAGAGGTGAGAGACGGAGGTG
neg control 1	oligo pool 10_4	GCGTTAGGGTGCTTACGTCTGTTTCGTTCCGAGAAATATTGGGGTTAAGTTCAGTTTCGCCTTTGAGAGGTGAGAGACGGAGGTG
neg control 1	oligo pool 10_5	GCGTTAGGGTGCTTACGTCTGTTTCCGAATGCTCAGGTAGCCGTGCAAGTCGAATTTGAGAGGTGAGAGACGGAGGTG
neg control 1	oligo pool 10_6	GCGTTAGGGTGCTTACGTCTGTTTAAAACCCAGTTCCGATAAGGTCAGCGCTCAAATAAGATTTGAGAGGTGAGAGACGGAGGTG
neg control 1	oligo pool 10_7	GCGTTAGGGTGCTTACGTCTGTTTCACATACATTTTCGTACGTTATCGTTGGGCGAACAGCTTTGAGAGGTGAGAGACGGAGGTG
neg control 1	oligo pool 10_8	GCGTTAGGGTGCTTACGTCTGTTTCCCCAGGAAGATAACCGAAGCAGGCACGCGTTTGAGAGGTGAGAGACGGAGGTG
neg control 1	oligo pool 10_9	GCGTTAGGGTGCTTACGTCTGTTTAAAACTGCTTGCCGTATCCTTCCGCTGCGGTTTGAGAGGTGAGAGACGGAGGTG
neg control 1	oligo pool 10_10	GCGTTAGGGTGCTTACGTCTGTTTATCTGTCCCAAGGATATGCACATTTTATTGCTGCTGCTTTGAGAGGTGAGAGACGGAGGTG
neg control 1	oligo pool 10_11	GCGTTAGGGTGCTTACGTCTGTTTTTTTCAGGACTTTATGGTTCTTCTTGCGAGCGGAGATTTGAGAGGTGAGAGACGGAGGTG
neg control 1	oligo pool 10_12	GCGTTAGGGTGCTTACGTCTGTTTAAAGGACCACCTTGGAAAATAGCTTGTCAAAGGTGGTTTGAGAGGTGAGAGACGGAGGTG
neg control 1	oligo pool 10_13	GCGTTAGGGTGCTTACGTCTGTTTTTGCAAAGAATACCACAAAGATGACTGCAAGCTGTGTTTTGAGAGGTGAGAGACGGAGGTG
neg control 1	oligo pool 10_14	GCGTTAGGGTGCTTACGTCTGTTTAGATCACAGTATACCCCAACTCATTCCTTGGCATCCTTTGAGAGGTGAGAGACGGAGGTG
neg control 1	oligo pool 10_15	GCGTTAGGGTGCTTACGTCTGTTTCATTCCTTCTTGGCCTTCTTTGATCCACCCCTGTTTGAGAGGTGAGAGACGGAGGTG
neg control 1	oligo pool 10_16	GCGTTAGGGTGCTTACGTCTGTTTAGCAGATGAGCCGACGCCTTCGATCCTGTTTTTGAGAGGTGAGAGACGGAGGTG
neg control 1	oligo pool 10_17	GCGTTAGGGTGCTTACGTCTGTTTCTCAATGGCAGACCAACTTCTGATCTCGTTCACGTTTTGAGAGGTGAGAGACGGAGGTG
neg control 1	oligo pool 10_18	GCGTTAGGGTGCTTACGTCTGTTTTAGCCTTCTGTTTATTGCATTTTGTGGTCGATCAGCGTTTGAGAGGTGAGAGACGGAGGTG
neg control 1	oligo pool 10_19	GCGTTAGGGTGCTTACGTCTGTTTCACGATAAGATATTCCATGGGGCTCGGGGCTTTGAGAGGTGAGAGACGGAGGTG
neg control 1	oligo pool 10_20	GCGTTAGGGTGCTTACGTCTGTTTGCTTTGAATTTCCTGAAGTGGATCATCGATCGATCGCTTTGAGAGGTGAGAGACGGAGGTG
neg control 1	oligo pool 10_21	GCGTTAGGGTGCTTACGTCTGTTTTTGAGTGGTTGGCTAAGTGTTTGCATCATGCACTTTTGAGAGGTGAGAGACGGAGGTG
neg control 1	oligo pool 10_22	GCGTTAGGGTGCTTACGTCTGTTTAGATAATGGCTAAGCATAATGTGAGATCAGCCAGGCATTTGAGAGGTGAGAGACGGAGGTG
neg control 1	oligo pool 10_23	GCGTTAGGGTGCTTACGTCTGTTTACTTTGGATAGCATGGAATGCTGATGAGCAACAAGGTTTGAGAGGTGAGAGACGGAGGTG
neg control 1	oligo pool 10_24	GCGTTAGGGTGCTTACGTCTGTTTCTCTGGAGCTATATTATCAGATAAACCGCCGGATGCCTTTGAGAGGTGAGAGACGGAGGTG
neg control 1	oligo pool 10_25	GCGTTAGGGTGCTTACGTCTGTTTAATGATTGAAGCAGCCATTGGAACACCTCAATTGAGGTTTGAGAGGTGAGAGACGGAGGTG
neg control 1	oligo pool 10_26	GCGTTAGGGTGCTTACGTCTGTTTGAAGTCTTCTGCCGACCCTTGGCAATCTGCTTTGAGAGGTGAGAGACGGAGGTG
neg control 1	oligo pool 10_27	GCGTTAGGGTGCTTACGTCTGTTTCCGGCTCCAAATTACTTTACGGCTAATCGCTTGGTTTGAGAGGTGAGAGACGGAGGTG
neg control 1	oligo pool 10_28	GCGTTAGGGTGCTTACGTCTGTTTAGCGGCAAGGCAAGTCGGTGCCACAGAGATTTTGAGAGGTGAGAGACGGAGGTG
neg control 1	oligo pool 10_29	GCGTTAGGGTGCTTACGTCTGTTTCAGAGACAACAGTTGGTGTCTGACAGCAACCTGTTTGAGAGGTGAGAGACGGAGGTG
neg control 1	oligo pool 10_30	GCGTTAGGGTGCTTACGTCTGTTTACTCTCTGATCAAACTGAGTCCGGGACTCCAACTTTGAGAGGTGAGAGACGGAGGTG
neg control 1	oligo pool 10_31	GCGTTAGGGTGCTTACGTCTGTTTAAACTTAAACTCGGACTGTGTGAAATTGCCAATGCGCTTTGAGAGGTGAGAGACGGAGGTG
neg control 1	oligo pool 10_32	GCGTTAGGGTGCTTACGTCTGTTTATGCGCGCCAGCAATAACAACAATTTCCACATTTGAGAGGTGAGAGACGGAGGTG
neg control 1	oligo pool 10_33	GCGTTAGGGTGCTTACGTCTGTTTACCTATCCATAGAGTATGGCCAGGAGAAAGATAGCCGTTTGAGAGGTGAGAGACGGAGGTG
neg control 1	oligo pool 10_34	GCGTTAGGGTGCTTACGTCTGTTTGGACTTGATCTGGAAAAGGGTGCTCCGGATCATTTGAGAGGTGAGAGACGGAGGTG
neg control 1	oligo pool 10_35	GCGTTAGGGTGCTTACGTCTGTTTGCTATTTGAGGCCCTAAGTGCCGCCAGCTGTTTGAGAGGTGAGAGACGGAGGTG
neg control 1	oligo pool 10_36	GCGTTAGGGTGCTTACGTCTGTTTCTTTAGCCGACTTTGGGCCCAACTTAATTTGGCTTTTGAGAGGTGAGAGACGGAGGTG
neg control 1	oligo pool 10_37	GCGTTAGGGTGCTTACGTCTGTTTAACAATTTCCAGATCAGCATGAAAACAGGGACTGCATTTGAGAGGTGAGAGACGGAGGTG
neg control 1	oligo pool 10_38	GCGTTAGGGTGCTTACGTCTGTTTTGCTAAAGGGTTACTAGGCAATCCGGCAATATAGTCCTTTGAGAGGTGAGAGACGGAGGTG
neg control 1	oligo pool 10_39	GCGTTAGGGTGCTTACGTCTGTTTTATTCTCGCCATCGAAGGGTCTTCACTACTAGCTAGTTTTGAGAGGTGAGAGACGGAGGTG
neg control 1	oligo pool 10_40	GCGTTAGGGTGCTTACGTCTGTTTGACATACTTATTGCATTTACGATTTGCCTCCCCACCCTTTGAGAGGTGAGAGACGGAGGTG
neg control 1	oligo pool 10_41	GCGTTAGGGTGCTTACGTCTGTTTTTTGACCTTCGCTGCGTTGACTTTTCCTAACGATCTTTGAGAGGTGAGAGACGGAGGTG
neg control 1	oligo pool 10_42	GCGTTAGGGTGCTTACGTCTGTTTGCCGCAGGGGCGGACAAGTCGGCCTATTAATTTGAGAGGTGAGAGACGGAGGTG
neg control 1	oligo pool 10_43	GCGTTAGGGTGCTTACGTCTGTTTAACGATTCTAACGTGGTTATCTCCTCAGCCAGACTCTTTTGAGAGGTGAGAGACGGAGGTG
neg control 1	oligo pool 10_44	GCGTTAGGGTGCTTACGTCTGTTTGGATTCTGACCCCTCGATCTAAACGTCTATCCACCTTTTGAGAGGTGAGAGACGGAGGTG
neg control 1	oligo pool 10_45	GCGTTAGGGTGCTTACGTCTGTTTCCCAACTGACCACACACATACACAACACATTACAGCTTTGAGAGGTGAGAGACGGAGGTG
neg control 1	oligo pool 10_46	GCGTTAGGGTGCTTACGTCTGTTTTTTATGTGTGAAAACTGAAGTGAAGGGAGACCTCCCATTTGAGAGGTGAGAGACGGAGGTG
neg control 1	oligo pool 10_47	GCGTTAGGGTGCTTACGTCTGTTTTGAAAACGAGCTGCTTCTGTTTAGCATTCGATACCCATTTGAGAGGTGAGAGACGGAGGTG
neg control 1	oligo pool 10_48	GCGTTAGGGTGCTTACGTCTGTTTAAACTAATACGAAACGAACGAATTTTCGCTCGACGCATTTGAGAGGTGAGAGACGGAGGTG
neg control 1	oligo pool 10_49	GCGTTAGGGTGCTTACGTCTGTTTAGACCTGAAACAAAAGACGGACAGAGATACAGACGTGTTTGAGAGGTGAGAGACGGAGGTG
neg control 1	oligo pool 10_50	GCGTTAGGGTGCTTACGTCTGTTTAAAACCGCAAAATGACAATCGTAAACGGCACCGTTTGAGAGGTGAGAGACGGAGGTG
neg control 1	oligo pool 10_51	GCGTTAGGGTGCTTACGTCTGTTTCAGGATGCCAAAGGATACCTTAGGATGCTAGCAGGTTTGAGAGGTGAGAGACGGAGGTG
neg control 1	oligo pool 10_52	GCGTTAGGGTGCTTACGTCTGTTTGCAGGCGGGTGGACCTAAGGGACACCAGAGTTTGAGAGGTGAGAGACGGAGGTG
neg control 1	oligo pool 10_53	GCGTTAGGGTGCTTACGTCTGTTTAATCCTGGGTGGGTTGATCCCGACAACACCTTTGAGAGGTGAGAGACGGAGGTG
neg control 1	oligo pool 10_54	GCGTTAGGGTGCTTACGTCTGTTTCACAACCGATCCGTGATTCGTGTCCTGCCCTTTGAGAGGTGAGAGACGGAGGTG
neg control 1	oligo pool 10_55	GCGTTAGGGTGCTTACGTCTGTTTTTTTGGCAAGGGTCCAGACACATGCGGCGTTTTGAGAGGTGAGAGACGGAGGTG
neg control 1	oligo pool 10_56	GCGTTAGGGTGCTTACGTCTGTTTTGCAGGCGGCGCTGAAACAAACCACTTGGATTTGAGAGGTGAGAGACGGAGGTG
neg control 1	oligo pool 10_57	GCGTTAGGGTGCTTACGTCTGTTTAGGACGAATGTCTGGACCTTGTCACTGATGCTTTTGAGAGGTGAGAGACGGAGGTG
neg control 1	oligo pool 10_58	GCGTTAGGGTGCTTACGTCTGTTTATCAAGCAGTATCTAGGCTTGTCCATATGTCAGCAGCTTTGAGAGGTGAGAGACGGAGGTG
neg control 1	oligo pool 10_59	GCGTTAGGGTGCTTACGTCTGTTTAGTTGTTTGAGTCGACCTGGCTACCGATATGGATTTGAGAGGTGAGAGACGGAGGTG
neg control 1	oligo pool 10_60	GCGTTAGGGTGCTTACGTCTGTTTGATATCTTTTCGCCTGCTGTCCCTAGCTATTCTCTGCTTTGAGAGGTGAGAGACGGAGGTG
neg control 1	oligo pool 10_61	GCGTTAGGGTGCTTACGTCTGTTTAGTTCTCCGTTTTGGCTACCCTCAATTGTTCAAGTTGTTTGAGAGGTGAGAGACGGAGGTG
neg control 1	oligo pool 10_62	GCGTTAGGGTGCTTACGTCTGTTTCCGACAACTTTCGGCAAATTGCAGCTACTGGATTTGAGAGGTGAGAGACGGAGGTG
neg control 1	oligo pool 10_63	GCGTTAGGGTGCTTACGTCTGTTTACTTTGTTAACCAAATTTACACGAGACAGGCGGCTGTTTGAGAGGTGAGAGACGGAGGTG
neg control 1	oligo pool 10_64	GCGTTAGGGTGCTTACGTCTGTTTCAAGTTCTACAAGTTCTTGGTCCGGCTGCAAGTTTTGAGAGGTGAGAGACGGAGGTG
neg control 1	oligo pool 10_65	GCGTTAGGGTGCTTACGTCTGTTTTATCAGCTGAAACTGATCGCCGAGGCAACCTTTGAGAGGTGAGAGACGGAGGTG
neg control 1	oligo pool 10_66	GCGTTAGGGTGCTTACGTCTGTTTTGCAAACGGTTCAAAAGCCCAAGAAACCCTTCTTTTGAGAGGTGAGAGACGGAGGTG
neg control 1	oligo pool 10_67	GCGTTAGGGTGCTTACGTCTGTTTAACTGAGCTCACAAATTCAATTTCGAGCAGCTCCATTTGAGAGGTGAGAGACGGAGGTG
neg control 1	oligo pool 10_68	GCGTTAGGGTGCTTACGTCTGTTTAATCAAAGGTGTTGGTTGCTTGACCCTTCTGCGTTTGAGAGGTGAGAGACGGAGGTG
neg control 1	oligo pool 10_69	GCGTTAGGGTGCTTACGTCTGTTTAAAAGTAGTGAGGGAAAGGACTCGAGTCGGCTTTTGAGAGGTGAGAGACGGAGGTG
neg control 1	oligo pool 10_70	GCGTTAGGGTGCTTACGTCTGTTTAATGAACGACGATGTCGAAAATCTACAACGTGGCTGTTTGAGAGGTGAGAGACGGAGGTG
neg control 1	oligo pool 10_71	GCGTTAGGGTGCTTACGTCTGTTTAAAAGACGAAACCCTTGCGCTTACAGATGCCATTTGAGAGGTGAGAGACGGAGGTG
neg control 1	oligo pool 10_72	GCGTTAGGGTGCTTACGTCTGTTTACGAATTATACGCCAACGGGTTGGACACCAGTTTGAGAGGTGAGAGACGGAGGTG
neg control 1	oligo pool 10_73	GCGTTAGGGTGCTTACGTCTGTTTAGTCAAAGTCAGTCAAATGATGGCATGGCGCATTTGAGAGGTGAGAGACGGAGGTG
neg control 1	oligo pool 10_74	GCGTTAGGGTGCTTACGTCTGTTTATTATCGAGGCGGGTTAGGGATTTACCACCTGGTTTGAGAGGTGAGAGACGGAGGTG
neg control 1	oligo pool 10_75	GCGTTAGGGTGCTTACGTCTGTTTATGCACCTTTCGTCTAAGTGTGACTGATCCTGAAAGGTTTGAGAGGTGAGAGACGGAGGTG
neg control 1	oligo pool 10_76	GCGTTAGGGTGCTTACGTCTGTTTGAGCTGTATCTGTATCCGAGAATCGATTCGAGATGGCTTTGAGAGGTGAGAGACGGAGGTG
neg control 1	oligo pool 10_77	GCGTTAGGGTGCTTACGTCTGTTTATCTGCGTCGGAGTGATGTCCATCTCCATTGCTTTGAGAGGTGAGAGACGGAGGTG
neg control 1	oligo pool 10_78	GCGTTAGGGTGCTTACGTCTGTTTCAGTCCGCTTGCTCTGCTTCTCTAAGTGAAACAAATGTTTGAGAGGTGAGAGACGGAGGTG
neg control 1	oligo pool 10_79	GCGTTAGGGTGCTTACGTCTGTTTCCTAGAACAGGGCACGTGCTCAGCTTGACTTTTGAGAGGTGAGAGACGGAGGTG
neg control 1	oligo pool 10_80	GCGTTAGGGTGCTTACGTCTGTTTTTTTGCCCAGCAAGGAGCGTCAACTGTACTTTTGAGAGGTGAGAGACGGAGGTG
neg control 1	oligo pool 10_81	GCGTTAGGGTGCTTACGTCTGTTTTGGGATCGTCCTTGCAGCGGCTTCGTCTTATTTGAGAGGTGAGAGACGGAGGTG
neg control 1	oligo pool 10_82	GCGTTAGGGTGCTTACGTCTGTTTGTCGTAAACTACGCCGACTGACACCAGGTGTTTGAGAGGTGAGAGACGGAGGTG
neg control 1	oligo pool 10_83	GCGTTAGGGTGCTTACGTCTGTTTGGAACCCATTGTACCGCTCTGTCGTCGCGCTTTGAGAGGTGAGAGACGGAGGTG
neg control 1	oligo pool 10_84	GCGTTAGGGTGCTTACGTCTGTTTGTTTTGTTCAACGCGGCGAGCGTGTCCTTGTTTGAGAGGTGAGAGACGGAGGTG
neg control 1	oligo pool 10_85	GCGTTAGGGTGCTTACGTCTGTTTTAAAATTTATTACGACTCACGAAGCCTGCGCGATTCGTTTGAGAGGTGAGAGACGGAGGTG
neg control 1	oligo pool 10_86	GCGTTAGGGTGCTTACGTCTGTTTTCGTATCATGGTTGACTGGTCAAAGATAGAGCACAGGTTTGAGAGGTGAGAGACGGAGGTG
neg control 1	oligo pool 10_87	GCGTTAGGGTGCTTACGTCTGTTTATAGTTTTGTTCAGCAAAGTGCTGCTCAGCACTCTTTTTGAGAGGTGAGAGACGGAGGTG
neg control 1	oligo pool 10_88	GCGTTAGGGTGCTTACGTCTGTTTAAACGGGAGAATTTGAAAACGTAATTCCAGCTCCTGGTTTGAGAGGTGAGAGACGGAGGTG
neg control 1	oligo pool 10_89	GCGTTAGGGTGCTTACGTCTGTTTATATAAGCCAGCCAAAGGTCAGTTTAGCCACAAAGCTTTGAGAGGTGAGAGACGGAGGTG
neg control 1	oligo pool 10_90	GCGTTAGGGTGCTTACGTCTGTTTACGTGCCATTGTCGAAATTTCGGGGCAGGTTTTGAGAGGTGAGAGACGGAGGTG
neg control 1	oligo pool 10_91	GCGTTAGGGTGCTTACGTCTGTTTGATGCGTGAAATACCAACTATGCTGAGGTGCGCTTTGAGAGGTGAGAGACGGAGGTG
neg control 1	oligo pool 10_92	GCGTTAGGGTGCTTACGTCTGTTTCATTGTTTGGCCAGAAACACCCACAGTGCGTTTGAGAGGTGAGAGACGGAGGTG
neg control 1	oligo pool 10_93	GCGTTAGGGTGCTTACGTCTGTTTTGCACGTATGCAAATATTCTCAAAGAGCCGGACAGTTTGAGAGGTGAGAGACGGAGGTG
neg control 1	oligo pool 10_94	GCGTTAGGGTGCTTACGTCTGTTTCTGCAAGGAGACTATAGACAATGGGAAGCAACAGGCTTTGAGAGGTGAGAGACGGAGGTG
neg control 1	oligo pool 10_95	GCGTTAGGGTGCTTACGTCTGTTTAACTACAGTAAACAAAGGTGAAACGCACTGAACCTGCTTTGAGAGGTGAGAGACGGAGGTG
neg control 1	oligo pool 10_96	GCGTTAGGGTGCTTACGTCTGTTTTGGCCAAGCCAACGCCAGGGATAATTTGTTTTTGAGAGGTGAGAGACGGAGGTG
neg control 1	oligo pool 10_97	GCGTTAGGGTGCTTACGTCTGTTTTTCGGCCCACCTACTGTTCTGAGGTATTTGCATTTGAGAGGTGAGAGACGGAGGTG
neg control 1	oligo pool 10_98	GCGTTAGGGTGCTTACGTCTGTTTTTCGGCCGAGGTCGAATGAAGTGGCCAGAATTTGAGAGGTGAGAGACGGAGGTG
neg control 1	oligo pool 10_99	GCGTTAGGGTGCTTACGTCTGTTTTTACCTCAACTCTGGCCTATTGCACAACATAGAAGCGTTTGAGAGGTGAGAGACGGAGGTG
neg control 1	oligo pool 10_100	GCGTTAGGGTGCTTACGTCTGTTTAATTGTACAAACATCGCAAACCCTTTCGATAGGGCATTTGAGAGGTGAGAGACGGAGGTG
neg control 1	oligo pool 10_101	GCGTTAGGGTGCTTACGTCTGTTTTGTGACAAATCAATCTGGAGCAATTCTGTCAAAGGGCTTTGAGAGGTGAGAGACGGAGGTG
neg control 1	oligo pool 10_102	GCGTTAGGGTGCTTACGTCTGTTTACATTTCCCAGTCATGTTTGCGTAAAATTCAACGGGATTTGAGAGGTGAGAGACGGAGGTG
neg control 1	oligo pool 10_103	GCGTTAGGGTGCTTACGTCTGTTTTTGAACAATCGGCAAATGTCACAGACAAGCTGCATTTGAGAGGTGAGAGACGGAGGTG
neg control 1	oligo pool 10_104	GCGTTAGGGTGCTTACGTCTGTTTTCGATCGATGGATGGTTGGAATTGTATAAAAGGCGGATTTGAGAGGTGAGAGACGGAGGTG
neg control 1	oligo pool 10_105	GCGTTAGGGTGCTTACGTCTGTTTATATAGGTAAATGATGGCAATTTCGTGCCCTTGGGCTTTGAGAGGTGAGAGACGGAGGTG
neg control 1	oligo pool 10_106	GCGTTAGGGTGCTTACGTCTGTTTGGGGCGCTAGATACAAATACAGCTGGTAAGGAGTTTTGAGAGGTGAGAGACGGAGGTG
neg control 1	oligo pool 10_107	GCGTTAGGGTGCTTACGTCTGTTTACAATCAAACCGACCAATTGCTTTGGTAGGAAATGGCTTTGAGAGGTGAGAGACGGAGGTG
neg control 1	oligo pool 10_108	GCGTTAGGGTGCTTACGTCTGTTTTTAAATTAACCAAAGTTGACCAGCATGTGCTGGGAGCTTTGAGAGGTGAGAGACGGAGGTG
neg control 1	oligo pool 10_109	GCGTTAGGGTGCTTACGTCTGTTTAAGAAAGTAAACTTCTATCCAGTTCTCCAGGCACCCGTTTGAGAGGTGAGAGACGGAGGTG
neg control 1	oligo pool 10_110	GCGTTAGGGTGCTTACGTCTGTTTCACTTTTCTAGAATAATCCACCGCTGACCGAGCTCTTTTGAGAGGTGAGAGACGGAGGTG
neg control 1	oligo pool 10_111	GCGTTAGGGTGCTTACGTCTGTTTATCCTTCGACGATGATTCCTTGATTCCTTTCAACGGATTTGAGAGGTGAGAGACGGAGGTG
neg control 1	oligo pool 10_112	GCGTTAGGGTGCTTACGTCTGTTTAAAAGAAGTCGGCCAGCATTGTGCGTTGTGTTTGAGAGGTGAGAGACGGAGGTG
neg control 1	oligo pool 10_113	GCGTTAGGGTGCTTACGTCTGTTTAAAAGTAGCTGCCCGAAGGACGAGAACTGATCATTTGAGAGGTGAGAGACGGAGGTG
neg control 1	oligo pool 10_114	GCGTTAGGGTGCTTACGTCTGTTTTGCGTGGTGTTATGTACGCTCCTTGCAGCCTTTGAGAGGTGAGAGACGGAGGTG
neg control 1	oligo pool 10_115	GCGTTAGGGTGCTTACGTCTGTTTATTGTTGCTGTTACTGTCGTACGCACGCAGGTTTGAGAGGTGAGAGACGGAGGTG
neg control 1	oligo pool 10_116	GCGTTAGGGTGCTTACGTCTGTTTTTTTCTTTCCAGTGATTGAAGAAGCGGAGCCGGTTTGAGAGGTGAGAGACGGAGGTG
neg control 1	oligo pool 10_117	GCGTTAGGGTGCTTACGTCTGTTTTCCTTATTCTGTACAGTCTTCGAGAAAGGACTCGCCTTTTGAGAGGTGAGAGACGGAGGTG
neg control 1	oligo pool 10_118	GCGTTAGGGTGCTTACGTCTGTTTGTCATCTAGGAACAATGTCAAGGTCAAGCGGAGCGTTTGAGAGGTGAGAGACGGAGGTG
neg control 1	oligo pool 10_119	GCGTTAGGGTGCTTACGTCTGTTTCGTGTCCTTCCCCGCCTACGAAAATTTCCATTTGAGAGGTGAGAGACGGAGGTG
neg control 1	oligo pool 10_120	GCGTTAGGGTGCTTACGTCTGTTTAAATCTCTCAATTTGGTAAGGCACACGCAGGATATGCTTTGAGAGGTGAGAGACGGAGGTG
neg control 1	oligo pool 10_121	GCGTTAGGGTGCTTACGTCTGTTTGTATCCTGCTTTAGTTGCATGTGCGGCATGTGCTTTGAGAGGTGAGAGACGGAGGTG
neg control 1	oligo pool 10_122	GCGTTAGGGTGCTTACGTCTGTTTCCTTCCTCCGCAGGCAGCTGTCACTGGCAATTTTGAGAGGTGAGAGACGGAGGTG
neg control 1	oligo pool 10_123	GCGTTAGGGTGCTTACGTCTGTTTGATCGTCCTGTCATTTCATCCTTGGAGCGTGCTTTGAGAGGTGAGAGACGGAGGTG
neg control 1	oligo pool 10_124	GCGTTAGGGTGCTTACGTCTGTTTAAAACGTGGCCAGCAAGTACGGAGAATGGGTTTGAGAGGTGAGAGACGGAGGTG
neg control 1	oligo pool 10_125	GCGTTAGGGTGCTTACGTCTGTTTTTTTAGTCTATTTCCTGCGGATCAGCTGCCGTCATTTGAGAGGTGAGAGACGGAGGTG
neg control 1	oligo pool 10_126	GCGTTAGGGTGCTTACGTCTGTTTATTAACATATTGTCCTGCGCCCACATAATGTCCTCCATTTGAGAGGTGAGAGACGGAGGTG
neg control 1	oligo pool 10_127	GCGTTAGGGTGCTTACGTCTGTTTAGTTTTGGACAATATTTGGCTCCTGCCAATCCTTTCGTTTGAGAGGTGAGAGACGGAGGTG
neg control 1	oligo pool 10_128	GCGTTAGGGTGCTTACGTCTGTTTTTATGCCAGTCGACAATTGCCACCGTTTGACGTTTGAGAGGTGAGAGACGGAGGTG
neg control 1	oligo pool 10_129	GCGTTAGGGTGCTTACGTCTGTTTAAACCTATCGCACAATGCCAGGATTATCCTGTAGTCCTTTGAGAGGTGAGAGACGGAGGTG
neg control 1	oligo pool 10_130	GCGTTAGGGTGCTTACGTCTGTTTTAGATTTTGATACGCTGCCTGTATTTGCTCAATGGCCTTTGAGAGGTGAGAGACGGAGGTG
neg control 1	oligo pool 10_131	GCGTTAGGGTGCTTACGTCTGTTTGGGGAAATTGTTTTGGCAGATGGTTTCAAGGGGTTTTGAGAGGTGAGAGACGGAGGTG
neg control 2	oligo pool 11_1	GCGTTAGGGTGCTTACGTCTGTTTAACATCTCTCATATTCCATGCAACTTTGGCTGGTGGATTTGAGAGGTGAGAGACGGAGGTG
neg control 2	oligo pool 11_2	GCGTTAGGGTGCTTACGTCTGTTTAATTGTTTGCTGTGTGATTGGAATTCAGGGGATTCGATTTGAGAGGTGAGAGACGGAGGTG
neg control 2	oligo pool 11_3	GCGTTAGGGTGCTTACGTCTGTTTACATTTCGCATTTGTACCCCAACATGCACTTAATGGCTTTGAGAGGTGAGAGACGGAGGTG
neg control 2	oligo pool 11_4	GCGTTAGGGTGCTTACGTCTGTTTCATTCCTGGCATACGGCTGAAACACAGCTCATTTGAGAGGTGAGAGACGGAGGTG
neg control 2	oligo pool 11_5	GCGTTAGGGTGCTTACGTCTGTTTCTTCCAAGGTGCAGCCGAGTGCAGAGCACATTTGAGAGGTGAGAGACGGAGGTG
neg control 2	oligo pool 11_6	GCGTTAGGGTGCTTACGTCTGTTTCAAAATCAAGCCGAGTCCTCGCCCCAGGCGTTTGAGAGGTGAGAGACGGAGGTG
neg control 2	oligo pool 11_7	GCGTTAGGGTGCTTACGTCTGTTTACTTGGGGTGGGAAGTCCTGGGGCTGGTCATATTTGAGAGGTGAGAGACGGAGGTG
neg control 2	oligo pool 11_8	GCGTTAGGGTGCTTACGTCTGTTTCCACACACCCACACTGTGCCCCATTGTTTGTTTGAGAGGTGAGAGACGGAGGTG
neg control 2	oligo pool 11_9	GCGTTAGGGTGCTTACGTCTGTTTCTGCTTGGAACCCACGCCACTTGGCACGTTTTTGAGAGGTGAGAGACGGAGGTG
neg control 2	oligo pool 11_10	GCGTTAGGGTGCTTACGTCTGTTTCACCTTTGTGCAGCTGGATGCTGTTTGGCATTTGAGAGGTGAGAGACGGAGGTG
neg control 2	oligo pool 11_11	GCGTTAGGGTGCTTACGTCTGTTTACATCCAGTCGAGCACCCACTTGAAGGTAACTTTTGAGAGGTGAGAGACGGAGGTG
neg control 2	oligo pool 11_12	GCGTTAGGGTGCTTACGTCTGTTTCATTTGCGACCCGCAGGCGCTGCCAAAGATTTTGAGAGGTGAGAGACGGAGGTG
neg control 2	oligo pool 11_13	GCGTTAGGGTGCTTACGTCTGTTTCAAGGATCAGCGAAGGAGCAGAGGCACTTCTTTGAGAGGTGAGAGACGGAGGTG
neg control 2	oligo pool 11_14	GCGTTAGGGTGCTTACGTCTGTTTATCCGGGCTGCAACAACACGAAGGGTCCACTTTGAGAGGTGAGAGACGGAGGTG
neg control 2	oligo pool 11_15	GCGTTAGGGTGCTTACGTCTGTTTAACAAAGGCCTGGACACTTGAACTGCGTAATCGTTTGAGAGGTGAGAGACGGAGGTG
neg control 2	oligo pool 11_16	GCGTTAGGGTGCTTACGTCTGTTTTTAATGCAATGACAATGCAGGTACCGCATCCAATTCGTTTGAGAGGTGAGAGACGGAGGTG
neg control 2	oligo pool 11_17	GCGTTAGGGTGCTTACGTCTGTTTGCCTTTTACGAATACGTTAAGTGCTTACCGCAAAGGGTTTGAGAGGTGAGAGACGGAGGTG
neg control 2	oligo pool 11_18	GCGTTAGGGTGCTTACGTCTGTTTAAAATATCCTGTGGGTATATCCTGGCCACACCTGCTTTGAGAGGTGAGAGACGGAGGTG
neg control 2	oligo pool 11_19	GCGTTAGGGTGCTTACGTCTGTTTCGCTGCAATCAAAGGCAAAAGTCAACGCCCTTTGAGAGGTGAGAGACGGAGGTG
neg control 2	oligo pool 11_20	GCGTTAGGGTGCTTACGTCTGTTTAGGCTTTTGACCCCAACTTTGGACTGACAGCTTTGAGAGGTGAGAGACGGAGGTG
neg control 2	oligo pool 11_21	GCGTTAGGGTGCTTACGTCTGTTTCGGCGCACTTTCAACGCGCCCAATCCCAATTTTGAGAGGTGAGAGACGGAGGTG
neg control 2	oligo pool 11_22	GCGTTAGGGTGCTTACGTCTGTTTAATAATTCAATTTCGTGACGGAAGCGGAAACGGAAGGTTTGAGAGGTGAGAGACGGAGGTG
neg control 2	oligo pool 11_23	GCGTTAGGGTGCTTACGTCTGTTTCCCCGTTGTCTCAATATTTGGCAATTACTTGGCCTTTTGAGAGGTGAGAGACGGAGGTG
neg control 2	oligo pool 11_24	GCGTTAGGGTGCTTACGTCTGTTTAAACCTGTGGCAGGTGCATAGCACAGCCCATTTGAGAGGTGAGAGACGGAGGTG
neg control 2	oligo pool 11_25	GCGTTAGGGTGCTTACGTCTGTTTCGCCACTTGGCTGAAAGCGATATCCCAGGCTTTGAGAGGTGAGAGACGGAGGTG
neg control 2	oligo pool 11_26	GCGTTAGGGTGCTTACGTCTGTTTTCCGTTTAACCTCCATGTCAACTGGGTCTGTTATGACTTTGAGAGGTGAGAGACGGAGGTG
neg control 2	oligo pool 11_27	GCGTTAGGGTGCTTACGTCTGTTTCCGACGGCAGACGCAATCTAAATTACCTCTCCCTTTGAGAGGTGAGAGACGGAGGTG
neg control 2	oligo pool 11_28	GCGTTAGGGTGCTTACGTCTGTTTCCCCGGATGTGTCGTCACATCCTGTCACAGTTTGAGAGGTGAGAGACGGAGGTG
neg control 2	oligo pool 11_29	GCGTTAGGGTGCTTACGTCTGTTTGGCCAAAGTGTCGTTTTAATAAGCGTTTCGCAGCTTTGAGAGGTGAGAGACGGAGGTG
neg control 2	oligo pool 11_30	GCGTTAGGGTGCTTACGTCTGTTTCTCACCTTTGTGTGTCTGTGTGCCGGCAATTTTGAGAGGTGAGAGACGGAGGTG
neg control 2	oligo pool 11_31	GCGTTAGGGTGCTTACGTCTGTTTTTTTGCTAATGGCCCACAAGTTGGCCATTGTAAATCCTTTGAGAGGTGAGAGACGGAGGTG
neg control 2	oligo pool 11_32	GCGTTAGGGTGCTTACGTCTGTTTGACCTAAGACTTACAGCTCTCCATGCCGGTGATTTGAGAGGTGAGAGACGGAGGTG
neg control 2	oligo pool 11_33	GCGTTAGGGTGCTTACGTCTGTTTTGATGTTCTCAGCCAAGGACATTAACCTGTGTGCGTTTGAGAGGTGAGAGACGGAGGTG
neg control 2	oligo pool 11_34	GCGTTAGGGTGCTTACGTCTGTTTGGCCTCCTCTGGGACGGTCTCATAATGCATTTTGAGAGGTGAGAGACGGAGGTG
neg control 2	oligo pool 11_35	GCGTTAGGGTGCTTACGTCTGTTTTCCGGCAAATGATCTTATTACGCTCCGGCTACATTTGAGAGGTGAGAGACGGAGGTG
neg control 2	oligo pool 11_36	GCGTTAGGGTGCTTACGTCTGTTTAAAGGATGTATGAATGGCCTGTGTTCCGCCTCTTTGAGAGGTGAGAGACGGAGGTG
neg control 2	oligo pool 11_37	GCGTTAGGGTGCTTACGTCTGTTTCTCAGCACTTAAGGACTAGCTATCGAACATGACGTGCTTTGAGAGGTGAGAGACGGAGGTG
neg control 2	oligo pool 11_38	GCGTTAGGGTGCTTACGTCTGTTTGCAAAGACTGTTGTTAATGCCATTCTAAGAGGCCAGCTTTGAGAGGTGAGAGACGGAGGTG
neg control 2	oligo pool 11_39	GCGTTAGGGTGCTTACGTCTGTTTACTAAAGGCTGATGTGCACATACAACTCAATCTGGGATTTGAGAGGTGAGAGACGGAGGTG
neg control 2	oligo pool 11_40	GCGTTAGGGTGCTTACGTCTGTTTGTACGAAACCACAGGGGATGGATGGATAACTGCATTTGAGAGGTGAGAGACGGAGGTG
neg control 2	oligo pool 11_41	GCGTTAGGGTGCTTACGTCTGTTTTAACTAACAGATACAAATCTGCTCGGAATGCGTGGCCTTTGAGAGGTGAGAGACGGAGGTG
neg control 2	oligo pool 11_42	GCGTTAGGGTGCTTACGTCTGTTTAAGAATCTCATCGCTCAGCCGCAGATACAGATACAGTTTGAGAGGTGAGAGACGGAGGTG
neg control 2	oligo pool 11_43	GCGTTAGGGTGCTTACGTCTGTTTATACATTCCGGGAGATATGACACTGGGAACAAACGACTTTGAGAGGTGAGAGACGGAGGTG
neg control 2	oligo pool 11_44	GCGTTAGGGTGCTTACGTCTGTTTTTTCCTTCGCTTTATTGTCGGCAATTTATTCGCAGCTTTTGAGAGGTGAGAGACGGAGGTG
neg control 2	oligo pool 11_45	GCGTTAGGGTGCTTACGTCTGTTTTGAAATACACACCATTTACCTGCAGACAACAAACGCATTTGAGAGGTGAGAGACGGAGGTG
neg control 2	oligo pool 11_46	GCGTTAGGGTGCTTACGTCTGTTTCAGCCGCTGACTCTCGGTGACATTGACAAATTTGAGAGGTGAGAGACGGAGGTG
neg control 2	oligo pool 11_47	GCGTTAGGGTGCTTACGTCTGTTTGGGGCAGTTGGCACGAGTTTAGTTCTGAAGCTTTGAGAGGTGAGAGACGGAGGTG
neg control 2	oligo pool 11_48	GCGTTAGGGTGCTTACGTCTGTTTAGCCAGCCAGATCGTGACATCATCTACTCCCTTTGAGAGGTGAGAGACGGAGGTG
neg control 2	oligo pool 11_49	GCGTTAGGGTGCTTACGTCTGTTTGCTGCCCTGGAGTCACAGTTGGGGTCAAAGTTTGAGAGGTGAGAGACGGAGGTG
neg control 2	oligo pool 11_50	GCGTTAGGGTGCTTACGTCTGTTTGCGCGATTGGATCAGAAGGCTTGACATCATCCTTTGAGAGGTGAGAGACGGAGGTG
neg control 2	oligo pool 11_51	GCGTTAGGGTGCTTACGTCTGTTTATTTAGCAAAGCAGTAACAGCGTTTAAGGCAACAGCGTTTGAGAGGTGAGAGACGGAGGTG
neg control 2	oligo pool 11_52	GCGTTAGGGTGCTTACGTCTGTTTCAACTTCTGGCCCAGTGGAGTGGCCACACGTTTGAGAGGTGAGAGACGGAGGTG
neg control 2	oligo pool 11_53	GCGTTAGGGTGCTTACGTCTGTTTTCCTTGCGCAGTATGTACCCATATATATCCACCGACTTTTGAGAGGTGAGAGACGGAGGTG
neg control 2	oligo pool 11_54	GCGTTAGGGTGCTTACGTCTGTTTAACTTCCAGGACAAGGCTCAATTGCCGTGCTTTGAGAGGTGAGAGACGGAGGTG
neg control 2	oligo pool 11_55	GCGTTAGGGTGCTTACGTCTGTTTTGAATGAATGGCGCTGGCTCGGCAGAGTTTTTTGAGAGGTGAGAGACGGAGGTG
neg control 2	oligo pool 11_56	GCGTTAGGGTGCTTACGTCTGTTTAAGTGCGCTATGGAAATCAGTTTCGCTGTAACTTTCCTTTGAGAGGTGAGAGACGGAGGTG
neg control 2	oligo pool 11_57	GCGTTAGGGTGCTTACGTCTGTTTCGTTTATCCGTACTCGAATCGCTCCCAGACAACTTTTGAGAGGTGAGAGACGGAGGTG
neg control 2	oligo pool 11_58	GCGTTAGGGTGCTTACGTCTGTTTAACACTCCATAAATACAATAACAACAACGGCCGGGTGTTTGAGAGGTGAGAGACGGAGGTG
neg control 2	oligo pool 11_59	GCGTTAGGGTGCTTACGTCTGTTTGGGGCGAGCTTAAGGTAAAGCTGTAAATTGCACGTTTGAGAGGTGAGAGACGGAGGTG
neg control 2	oligo pool 11_60	GCGTTAGGGTGCTTACGTCTGTTTAGATAATTAATCAACGCCAAGCTCCAGTTTCGTGGGTTTTGAGAGGTGAGAGACGGAGGTG
neg control 2	oligo pool 11_61	GCGTTAGGGTGCTTACGTCTGTTTAGCGAAACTCTTCCACCGGCCATTGAAGATTTTGAGAGGTGAGAGACGGAGGTG
neg control 2	oligo pool 11_62	GCGTTAGGGTGCTTACGTCTGTTTCCGTATAATTTTAACCCGGGCTACACAATGCGAAAGCTTTGAGAGGTGAGAGACGGAGGTG
neg control 2	oligo pool 11_63	GCGTTAGGGTGCTTACGTCTGTTTTGAAGCATTGTGTTGTCCGAGATTTATTGGCGGCTTTGAGAGGTGAGAGACGGAGGTG
neg control 2	oligo pool 11_64	GCGTTAGGGTGCTTACGTCTGTTTGCCATTTTCGGAGGCATCCACGGAAGTCAATTTGAGAGGTGAGAGACGGAGGTG
neg control 2	oligo pool 11_65	GCGTTAGGGTGCTTACGTCTGTTTATCAATTATACGCCCTGTTGGCCGCTCGATGTTTGAGAGGTGAGAGACGGAGGTG
neg control 2	oligo pool 11_66	GCGTTAGGGTGCTTACGTCTGTTTATTAACGCAATTAACCATTCAGCTAAGCGCGTTGAGGTTTGAGAGGTGAGAGACGGAGGTG
neg control 2	oligo pool 11_67	GCGTTAGGGTGCTTACGTCTGTTTTAGTATTTTAACATGGATCAGCAGCTGCGGGATCAGATTTGAGAGGTGAGAGACGGAGGTG
neg control 2	oligo pool 11_68	GCGTTAGGGTGCTTACGTCTGTTTTTTGGTTATTTTGGCAAAGGGCATTGTTTTCGACCACTTTGAGAGGTGAGAGACGGAGGTG
neg control 2	oligo pool 11_69	GCGTTAGGGTGCTTACGTCTGTTTACACTCCTCTCTAGTCTCTGGCTATTTGCTGCAAAACTTTGAGAGGTGAGAGACGGAGGTG
neg control 2	oligo pool 11_70	GCGTTAGGGTGCTTACGTCTGTTTAATCAGCTCCAGCCAGAAGAACTCAATCGCCTTTGAGAGGTGAGAGACGGAGGTG
neg control 2	oligo pool 11_71	GCGTTAGGGTGCTTACGTCTGTTTGGAGCAGCTGGGATTGGAAGTGGAAAACTTGGTTTGAGAGGTGAGAGACGGAGGTG
neg control 2	oligo pool 11_72	GCGTTAGGGTGCTTACGTCTGTTTAACTCAATTTCGAACGCAATATGCACTTGGGAACCATTTGAGAGGTGAGAGACGGAGGTG
neg control 2	oligo pool 11_73	GCGTTAGGGTGCTTACGTCTGTTTTTCCAATATTAAGCTTTGATGCGGATGCAGTCGAAGCTTTGAGAGGTGAGAGACGGAGGTG
neg control 2	oligo pool 11_74	GCGTTAGGGTGCTTACGTCTGTTTTACGAAAATCAATTCAATTTGCAGTTGGCAAGCGCAATTTGAGAGGTGAGAGACGGAGGTG
neg control 2	oligo pool 11_75	GCGTTAGGGTGCTTACGTCTGTTTAGCGAATGCCAAATGAAGATGCCCAATACTCGTTTTGAGAGGTGAGAGACGGAGGTG
neg control 2	oligo pool 11_76	GCGTTAGGGTGCTTACGTCTGTTTGACGATGGGTGCATAAATCCCATCAGAAAGCAGCTTTGAGAGGTGAGAGACGGAGGTG
neg control 2	oligo pool 11_77	GCGTTAGGGTGCTTACGTCTGTTTCGCCATCTCGAAGGAAATGGAAACATGGGCATTTGAGAGGTGAGAGACGGAGGTG
neg control 2	oligo pool 11_78	GCGTTAGGGTGCTTACGTCTGTTTGTCCTTTGCATTAGCAACCTCAAGTTCTTCTTGTCGGTTTGAGAGGTGAGAGACGGAGGTG
neg control 2	oligo pool 11_79	GCGTTAGGGTGCTTACGTCTGTTTAAAATGCAGCAGACGAACAATTGCCGGCGATTTGAGAGGTGAGAGACGGAGGTG
neg control 2	oligo pool 11_80	GCGTTAGGGTGCTTACGTCTGTTTATGAAAAGAAAATTAGTGTCGAGATTCGCCTTGGGCGTTTGAGAGGTGAGAGACGGAGGTG
neg control 2	oligo pool 11_81	GCGTTAGGGTGCTTACGTCTGTTTTGAGCAATTTTCTTACAAATTCCCAAGTGTTGCCGCATTTGAGAGGTGAGAGACGGAGGTG
neg control 2	oligo pool 11_82	GCGTTAGGGTGCTTACGTCTGTTTTAAATGAGAGACTTTCTTTCAGCCGCACGAGAAACCGTTTGAGAGGTGAGAGACGGAGGTG
neg control 2	oligo pool 11_83	GCGTTAGGGTGCTTACGTCTGTTTAGTGGCAAAATCCATTTTCATTTCGACCACTTTCCCTTTTGAGAGGTGAGAGACGGAGGTG
neg control 2	oligo pool 11_84	GCGTTAGGGTGCTTACGTCTGTTTTTTGGCTTCTCAATCAGTTTCGGCATCATTTAGGACGTTTGAGAGGTGAGAGACGGAGGTG
neg control 2	oligo pool 11_85	GCGTTAGGGTGCTTACGTCTGTTTCGCATATTTCTTCATCCTTTGGCCCCGTTTTCGATTTGAGAGGTGAGAGACGGAGGTG
neg control 2	oligo pool 11_86	GCGTTAGGGTGCTTACGTCTGTTTTTTTATTTATCGGCGGCACAGGGAGAGCTCCCTTTGAGAGGTGAGAGACGGAGGTG
neg control 2	oligo pool 11_87	GCGTTAGGGTGCTTACGTCTGTTTTGACCCATGTTAATGGCCGATTGACACGCCTTTGAGAGGTGAGAGACGGAGGTG
neg control 2	oligo pool 11_88	GCGTTAGGGTGCTTACGTCTGTTTACTTGGCCTTGATGGGGCTTTTAGCCCGGCTTTGAGAGGTGAGAGACGGAGGTG
neg control 2	oligo pool 11_89	GCGTTAGGGTGCTTACGTCTGTTTAAAAGAGACTGCTGCTCCACACTTTCGCAGGTTTGAGAGGTGAGAGACGGAGGTG
neg control 2	oligo pool 11_90	GCGTTAGGGTGCTTACGTCTGTTTGGGGAAAGTGCTCGTTCTCGTCCTCGTCCTTTTGAGAGGTGAGAGACGGAGGTG
neg control 2	oligo pool 11_91	GCGTTAGGGTGCTTACGTCTGTTTCGTCCAGGAGATTCCCACACTCGCCCAACGTTTGAGAGGTGAGAGACGGAGGTG
neg control 2	oligo pool 11_92	GCGTTAGGGTGCTTACGTCTGTTTAGGTGCTAAGCGAGCGTGCTGATTGCTGCCTTTGAGAGGTGAGAGACGGAGGTG
neg control 2	oligo pool 11_93	GCGTTAGGGTGCTTACGTCTGTTTAAGAAGTCCGCATTAATAATTCCCTTGCGTTGGTTCCTTTGAGAGGTGAGAGACGGAGGTG
neg control 2	oligo pool 11_94	GCGTTAGGGTGCTTACGTCTGTTTAACCGTTTTGTCCAGTTCGGTGATATATGGCTCCATTTGAGAGGTGAGAGACGGAGGTG
neg control 2	oligo pool 11_95	GCGTTAGGGTGCTTACGTCTGTTTTCCTATGCCTCATTAACACCAGCTATTTCACACCTCGTTTGAGAGGTGAGAGACGGAGGTG
neg control 2	oligo pool 11_96	GCGTTAGGGTGCTTACGTCTGTTTTTCGACAAGTTGCCAAACAAATTGAAAATTCAGCCCGTTTGAGAGGTGAGAGACGGAGGTG
neg control 2	oligo pool 11_97	GCGTTAGGGTGCTTACGTCTGTTTAAAAGATGGCCGACTACACGGGCCTGTTCATTTGAGAGGTGAGAGACGGAGGTG
neg control 2	oligo pool 11_98	GCGTTAGGGTGCTTACGTCTGTTTGGTGCCACAAGGCGGTGATGATCCTAACCGTTTGAGAGGTGAGAGACGGAGGTG
neg control 2	oligo pool 11_99	GCGTTAGGGTGCTTACGTCTGTTTAGGATGCGTCCTGCTGGTTAGGTTTCCTGCTTTGAGAGGTGAGAGACGGAGGTG
neg control 2	oligo pool 11_100	GCGTTAGGGTGCTTACGTCTGTTTATAAATCTGCTGGCCAGTAAAAGTAGTTCGACTGCCCTTTGAGAGGTGAGAGACGGAGGTG
neg control 2	oligo pool 11_101	GCGTTAGGGTGCTTACGTCTGTTTACGTCCATAAATCGACATTTTCCAGAACCGAGTGACTTTTGAGAGGTGAGAGACGGAGGTG
neg control 2	oligo pool 11_102	GCGTTAGGGTGCTTACGTCTGTTTGGTGGCTCCGGACCAGACCCATGGACTGACTTTGAGAGGTGAGAGACGGAGGTG
neg control 2	oligo pool 11_103	GCGTTAGGGTGCTTACGTCTGTTTTGGCTCCCGACTAAATCAAGTGTCTGTTCGGTTTTGAGAGGTGAGAGACGGAGGTG
neg control 2	oligo pool 11_104	GCGTTAGGGTGCTTACGTCTGTTTTTTGCTACGTTTTCATTTGTTCGAAAGTTGCTCGGCCTTTGAGAGGTGAGAGACGGAGGTG
neg control 2	oligo pool 11_105	GCGTTAGGGTGCTTACGTCTGTTTCTCCCGTTTCCAGATGGAATCTGTGAATCTACCCGTTTGAGAGGTGAGAGACGGAGGTG
neg control 2	oligo pool 11_106	GCGTTAGGGTGCTTACGTCTGTTTTGCAAACGTTGCACAAATGCCAGTTTTGTTAATTGGATTTGAGAGGTGAGAGACGGAGGTG
neg control 2	oligo pool 11_107	GCGTTAGGGTGCTTACGTCTGTTTTTCAACATGGAATATGCATCGTACTACCAGCAGTCCGTTTGAGAGGTGAGAGACGGAGGTG
neg control 2	oligo pool 11_108	GCGTTAGGGTGCTTACGTCTGTTTTTTTCACCACCACCCTATCTTCCTCCGAGCCTTTGAGAGGTGAGAGACGGAGGTG
neg control 2	oligo pool 11_109	GCGTTAGGGTGCTTACGTCTGTTTGCTCTTGCCACTGTTCTTCTCGGCGTGGTCTTTGAGAGGTGAGAGACGGAGGTG
neg control 2	oligo pool 11_110	GCGTTAGGGTGCTTACGTCTGTTTAAACAGCAAACTCAAGAAGGTGCACCTAATCATCCGTTTGAGAGGTGAGAGACGGAGGTG
neg control 2	oligo pool 11_111	GCGTTAGGGTGCTTACGTCTGTTTATAATCCGGTTCCTCTTCGAAGCCCAGTTGCCTTTGAGAGGTGAGAGACGGAGGTG
neg control 2	oligo pool 11_112	GCGTTAGGGTGCTTACGTCTGTTTTAGTTGTAGAACTCGTTTGGATATCCAGCACACAGGCTTTGAGAGGTGAGAGACGGAGGTG
neg control 2	oligo pool 11_113	GCGTTAGGGTGCTTACGTCTGTTTTATTCGGCAAGGTGGACAGCTTCATTTCCAAGATCATTTGAGAGGTGAGAGACGGAGGTG
neg control 2	oligo pool 11_114	GCGTTAGGGTGCTTACGTCTGTTTTCTCCGCCTTCTGCAACTTGCTGTTGGGCATTTGAGAGGTGAGAGACGGAGGTG
neg control 2	oligo pool 11_115	GCGTTAGGGTGCTTACGTCTGTTTGCCTTGCCAGGGCAGGCTACCTCGCAAAAGTTTGAGAGGTGAGAGACGGAGGTG
neg control 2	oligo pool 11_116	GCGTTAGGGTGCTTACGTCTGTTTGTAAATGAGGACGTAGCCCACCGATTCCAAGTCGTTTGAGAGGTGAGAGACGGAGGTG
neg control 2	oligo pool 11_117	GCGTTAGGGTGCTTACGTCTGTTTTCCCGCCGGGACTGCACTTTACAACAAAGGTTTGAGAGGTGAGAGACGGAGGTG
neg control 2	oligo pool 11_118	GCGTTAGGGTGCTTACGTCTGTTTCCACTTTGTGCCGCGCCTTTGTGGCACATGTTTGAGAGGTGAGAGACGGAGGTG
neg control 2	oligo pool 11_119	GCGTTAGGGTGCTTACGTCTGTTTCCTGTTCTCCTTCATGTCCCAGTACCGCTTGGTTTGAGAGGTGAGAGACGGAGGTG
neg control 2	oligo pool 11_120	GCGTTAGGGTGCTTACGTCTGTTTATAGGCCGAAGTCGATGAGGTGGAGCCGGTTTTGAGAGGTGAGAGACGGAGGTG
neg control 2	oligo pool 11_121	GCGTTAGGGTGCTTACGTCTGTTTGTCTGGTCAGGCCAACGCCCATCAGAAAGTTTTGAGAGGTGAGAGACGGAGGTG
neg control 2	oligo pool 11_122	GCGTTAGGGTGCTTACGTCTGTTTTTTCCGGCTTAATGTCGCGGTGCACGTAGTTTTGAGAGGTGAGAGACGGAGGTG
neg control 2	oligo pool 11_123	GCGTTAGGGTGCTTACGTCTGTTTGATGGAGGTGCAGGTACTCCAAACGGTCCATTTGAGAGGTGAGAGACGGAGGTG
neg control 2	oligo pool 11_124	GCGTTAGGGTGCTTACGTCTGTTTCCATCTGGTCAGCCAGCATGAGTACAGTCTTCATTTGAGAGGTGAGAGACGGAGGTG
neg control 2	oligo pool 11_125	GCGTTAGGGTGCTTACGTCTGTTTTGGAGAAGCGGCGATTACACATCGTGAATAGCGTTTGAGAGGTGAGAGACGGAGGTG
neg control 2	oligo pool 11_126	GCGTTAGGGTGCTTACGTCTGTTTTCTCCAACGAGGGGCCCAGTAACTCCATGATTTGAGAGGTGAGAGACGGAGGTG
neg control 2	oligo pool 11_127	GCGTTAGGGTGCTTACGTCTGTTTCCAGCACGTCGTGCCGCCTGTTTGAGAAAATTTGAGAGGTGAGAGACGGAGGTG
neg control 2	oligo pool 11_128	GCGTTAGGGTGCTTACGTCTGTTTACTGGTACGTCATCGGGATTCCCATACCATGTTTTGAGAGGTGAGAGACGGAGGTG
neg control 2	oligo pool 11_129	GCGTTAGGGTGCTTACGTCTGTTTCTCAGCAGATTGTACACCGTGGACTCGATGCTTTGAGAGGTGAGAGACGGAGGTG
neg control 2	oligo pool 11_130	GCGTTAGGGTGCTTACGTCTGTTTTTTTGCGCTCCACCTTGAGGGCTACGTGGATTTGAGAGGTGAGAGACGGAGGTG
neg control 2	oligo pool 11_131	GCGTTAGGGTGCTTACGTCTGTTTGTCCTGACCCCATGTGCTTGGCCTCGTAGATTTGAGAGGTGAGAGACGGAGGTG
neg control 2	oligo pool 11_132	GCGTTAGGGTGCTTACGTCTGTTTTGTCTCCGAAGGATCCGGATCCTAGTTTTCTGATCATTTGAGAGGTGAGAGACGGAGGTG
neg control 2	oligo pool 11_133	GCGTTAGGGTGCTTACGTCTGTTTCCATGATGCTGTTTATGCGGAGCATGGTTTCCATTTGAGAGGTGAGAGACGGAGGTG
neg control 2	oligo pool 11_134	GCGTTAGGGTGCTTACGTCTGTTTATTGCGAAGCTTTACTTCAGACACACACTGTCACAGTTTTGAGAGGTGAGAGACGGAGGTG
neg control 2	oligo pool 11_135	GCGTTAGGGTGCTTACGTCTGTTTATGCAATCCGAATGCGAAAAGAGGGTAAAACAACTGGTTTGAGAGGTGAGAGACGGAGGTG
neg control 2	oligo pool 11_136	GCGTTAGGGTGCTTACGTCTGTTTAGATGTTTACGACTGTTGCCGAATGATGAACAATGCCTTTGAGAGGTGAGAGACGGAGGTG
neg control 2	oligo pool 11_137	GCGTTAGGGTGCTTACGTCTGTTTAGCACTACATGGATAAAGGCTATGCGAACTAAAGGGGTTTGAGAGGTGAGAGACGGAGGTG
neg control 2	oligo pool 11_138	GCGTTAGGGTGCTTACGTCTGTTTAGGAAAATAGAGTGTCCTGGGAGTTCGATATGCGAGATTTGAGAGGTGAGAGACGGAGGTG
neg control 2	oligo pool 11_139	GCGTTAGGGTGCTTACGTCTGTTTTGCATTCAGCTGAAGGATAGTCACATCTATGTTCGGGTTTGAGAGGTGAGAGACGGAGGTG
neg control 2	oligo pool 11_140	GCGTTAGGGTGCTTACGTCTGTTTAATTCCCCAAAATGTGGATACATCCAAACTTGAGGCGTTTGAGAGGTGAGAGACGGAGGTG
neg control 2	oligo pool 11_141	GCGTTAGGGTGCTTACGTCTGTTTGTTTTGACAGCCAGCGGAATACTTGCCATATCAGTTTTGAGAGGTGAGAGACGGAGGTG
neg control 2	oligo pool 11_142	GCGTTAGGGTGCTTACGTCTGTTTAAGTCTTTAACTGACCATTCCTCACGCGAGGTTTTGTTTTGAGAGGTGAGAGACGGAGGTG
neg control 2	oligo pool 11_143	GCGTTAGGGTGCTTACGTCTGTTTGGCTTGGAGTTAGGTATCCAGCATATTTCAGACTCCGTTTGAGAGGTGAGAGACGGAGGTG
neg control 2	oligo pool 11_144	GCGTTAGGGTGCTTACGTCTGTTTTAGATTGGGACTCGGATTAATGTTTGCTCTGGTCTGGTTTGAGAGGTGAGAGACGGAGGTG
neg control 2	oligo pool 11_145	GCGTTAGGGTGCTTACGTCTGTTTATGACACTGGGAACACAGGGGAATATCATAATGTGCGTTTGAGAGGTGAGAGACGGAGGTG
neg control 2	oligo pool 11_146	GCGTTAGGGTGCTTACGTCTGTTTGAGTGGGTCGAAGAAAAGGCGACTGACTTCTGATTTGAGAGGTGAGAGACGGAGGTG
neg control 2	oligo pool 11_147	GCGTTAGGGTGCTTACGTCTGTTTTTTGCTGTTCGGCTCTGAAGGTCTGCAATAGCTTTGAGAGGTGAGAGACGGAGGTG
neg control 2	oligo pool 11_148	GCGTTAGGGTGCTTACGTCTGTTTTCTCGTTTCAGCTCCTCCACAATGCTTTTCGGTTTGAGAGGTGAGAGACGGAGGTG
neg control 2	oligo pool 11_149	GCGTTAGGGTGCTTACGTCTGTTTATCAGAAACTAGCTTTGGACAACAAAGATCCCCTCGATTTGAGAGGTGAGAGACGGAGGTG
neg control 2	oligo pool 11_150	GCGTTAGGGTGCTTACGTCTGTTTTCTAGACCTCGCATAGTTGTGAATCCGCTTCCATTTGAGAGGTGAGAGACGGAGGTG
neg control 2	oligo pool 11_151	GCGTTAGGGTGCTTACGTCTGTTTATTCAACCTGGGACTGGCGAGAATTCCTTAAATTGGATTTGAGAGGTGAGAGACGGAGGTG
neg control 2	oligo pool 11_152	GCGTTAGGGTGCTTACGTCTGTTTATCGTCATCGGGATAGCAAACCAGTTGCATATCCTTTTGAGAGGTGAGAGACGGAGGTG
neg control 2	oligo pool 11_153	GCGTTAGGGTGCTTACGTCTGTTTTTGGCTTGTGGCTGGTACTTCCTTCATTATTTCCTGATTTGAGAGGTGAGAGACGGAGGTG
neg control 2	oligo pool 11_154	GCGTTAGGGTGCTTACGTCTGTTTCAAGCCATCACTGGAGCATCTACTTATGGAGGACTTTTGAGAGGTGAGAGACGGAGGTG
neg control 2	oligo pool 11_155	GCGTTAGGGTGCTTACGTCTGTTTAAGCTTTGAGTTGATGTTTTGGGTGACAAGGTCGATTTTTGAGAGGTGAGAGACGGAGGTG
ORC2 site 1	oligo pool 4_1	GCGTTAGGGTGCTTACGTCTGTTTTTGATTTCTTGCTTACGAATGGCTAACCCATTCACCCTTTGAGAGGTGAGAGACGGAGGTG
ORC2 site 1	oligo pool 4_2	GCGTTAGGGTGCTTACGTCTGTTTTTAACCTGCGATCATTTTCATTAGCCGACGCATTTCCTTTGAGAGGTGAGAGACGGAGGTG
ORC2 site 1	oligo pool 4_3	GCGTTAGGGTGCTTACGTCTGTTTATGTTTCAATATCCCCTCAACCTCATCTCCGCACCTTTGAGAGGTGAGAGACGGAGGTG
ORC2 site 1	oligo pool 4_4	GCGTTAGGGTGCTTACGTCTGTTTTGGCCACCTTGGCCACCTCATCAGGAGCAATTTGAGAGGTGAGAGACGGAGGTG
ORC2 site 1	oligo pool 4_5	GCGTTAGGGTGCTTACGTCTGTTTAAAAGCCGCAAGTAAACGAAAACTTTCACGGCTCATTTGAGAGGTGAGAGACGGAGGTG
ORC2 site 1	oligo pool 4_6	GCGTTAGGGTGCTTACGTCTGTTTGTGTGGCATTGCTTGGTTGCCCCACCTTAGTTTGAGAGGTGAGAGACGGAGGTG
ORC2 site 1	oligo pool 4_7	GCGTTAGGGTGCTTACGTCTGTTTTTTTCCAACTGATTTTACATAATCCTGGCCAGCGCATTTGAGAGGTGAGAGACGGAGGTG
ORC2 site 1	oligo pool 4_8	GCGTTAGGGTGCTTACGTCTGTTTTTTTGCAGTTCCTGCGGAACCAAGTTCATCTGGTTTGAGAGGTGAGAGACGGAGGTG
ORC2 site 1	oligo pool 4_9	GCGTTAGGGTGCTTACGTCTGTTTCTGCACCTGCGCAGGCGTGTGAAATGCTCATTTGAGAGGTGAGAGACGGAGGTG
ORC2 site 1	oligo pool 4_10	GCGTTAGGGTGCTTACGTCTGTTTTCACTTCCTCTGGGCCTTTTCAATCGTAACTTTCGATTTGAGAGGTGAGAGACGGAGGTG
ORC2 site 1	oligo pool 4_11	GCGTTAGGGTGCTTACGTCTGTTTACTCTTTCGGGGATCGGGCGGAAATGTTGGTTTGAGAGGTGAGAGACGGAGGTG
ORC2 site 1	oligo pool 4_12	GCGTTAGGGTGCTTACGTCTGTTTCTGGGCTTCAGCTGTCCGCGATGCTTGCTCTTTGAGAGGTGAGAGACGGAGGTG
ORC2 site 1	oligo pool 4_13	GCGTTAGGGTGCTTACGTCTGTTTGCCAATTGTCGGGCAGCAGCTCCCAGGATGTTTGAGAGGTGAGAGACGGAGGTG
ORC2 site 1	oligo pool 4_14	GCGTTAGGGTGCTTACGTCTGTTTCAGGAGGCAGCAAGTGGCTGTCCGCCCAATATTTGAGAGGTGAGAGACGGAGGTG
ORC2 site 1	oligo pool 4_15	GCGTTAGGGTGCTTACGTCTGTTTGCACAACGACGGGCACTGACACTCCCAAAGTTTGAGAGGTGAGAGACGGAGGTG
ORC2 site 1	oligo pool 4_16	GCGTTAGGGTGCTTACGTCTGTTTCCAAAGATAAAACCACCAAGGGAAGGAAGCGGCTTTGAGAGGTGAGAGACGGAGGTG
ORC2 site 1	oligo pool 4_17	GCGTTAGGGTGCTTACGTCTGTTTATTATATAATCGTTTGCAGATACCTCCCGAGCCCACCTTTGAGAGGTGAGAGACGGAGGTG
ORC2 site 1	oligo pool 4_18	GCGTTAGGGTGCTTACGTCTGTTTGGCTGCGCCAACTGCGTTTGGCTGGACTACTTTGAGAGGTGAGAGACGGAGGTG
ORC2 site 1	oligo pool 4_19	GCGTTAGGGTGCTTACGTCTGTTTCTGGCCAAGCTGCTGGGCGACAACGATGAGTTTGAGAGGTGAGAGACGGAGGTG
ORC2 site 1	oligo pool 4_20	GCGTTAGGGTGCTTACGTCTGTTTGAGGCGCGAGAGATTGTGCTGAGCAAGATCTTTGAGAGGTGAGAGACGGAGGTG
ORC2 site 1	oligo pool 4_21	GCGTTAGGGTGCTTACGTCTGTTTACCGACCCGAACCTGAAGATGTTCCTCAGCTTTGAGAGGTGAGAGACGGAGGTG
ORC2 site 1	oligo pool 4_22	GCGTTAGGGTGCTTACGTCTGTTTGCGCCAGATGGCTAAGCAGCGGGAGGAGAATTTGAGAGGTGAGAGACGGAGGTG
ORC2 site 1	oligo pool 4_23	GCGTTAGGGTGCTTACGTCTGTTTGCGGCGGAGAAAGCAGCGAAGCAGGGAAAGTTTGAGAGGTGAGAGACGGAGGTG
ORC2 site 1	oligo pool 4_24	GCGTTAGGGTGCTTACGTCTGTTTCCCCGCCGTAGTACAAATCCCCGCTCACCTTTTGAGAGGTGAGAGACGGAGGTG
ORC2 site 1	oligo pool 4_25	GCGTTAGGGTGCTTACGTCTGTTTTTAAATGTAAGTACTCACGAAATGCGGAAAAGCCGGCTTTGAGAGGTGAGAGACGGAGGTG
ORC2 site 1	oligo pool 4_26	GCGTTAGGGTGCTTACGTCTGTTTGTCACTTGGGAAGCCGGCTGGGAATGCGTGTTTGAGAGGTGAGAGACGGAGGTG
ORC2 site 1	oligo pool 4_27	GCGTTAGGGTGCTTACGTCTGTTTCAGGATTCGCAGCTCCACCGGCGGCAATTGTTTGAGAGGTGAGAGACGGAGGTG
ORC2 site 1	oligo pool 4_28	GCGTTAGGGTGCTTACGTCTGTTTATGCTGCGGATAGTCCTTGGCGTGACCATATTTGAGAGGTGAGAGACGGAGGTG
ORC2 site 1	oligo pool 4_29	GCGTTAGGGTGCTTACGTCTGTTTGAAATCGTAGGCGGGATATGCGGCTAGCGATTTGAGAGGTGAGAGACGGAGGTG
ORC2 site 1	oligo pool 4_30	GCGTTAGGGTGCTTACGTCTGTTTGGTGCGTTCATCGCTGATGGAAATGTCTGGCTTTGAGAGGTGAGAGACGGAGGTG
ORC2 site 1	oligo pool 4_31	GCGTTAGGGTGCTTACGTCTGTTTGAGGAGACGCTTCCTCCATCGCTGTGATAGGTTTGAGAGGTGAGAGACGGAGGTG
ORC2 site 1	oligo pool 4_32	GCGTTAGGGTGCTTACGTCTGTTTGGCTTGTGGGCGTGTGTTCCGACGTCGATTTTTGAGAGGTGAGAGACGGAGGTG
ORC2 site 1	oligo pool 4_33	GCGTTAGGGTGCTTACGTCTGTTTTCCCCATTTTCCGAGGAGCGCGTTTCCAAATTTGAGAGGTGAGAGACGGAGGTG
ORC2 site 1	oligo pool 4_34	GCGTTAGGGTGCTTACGTCTGTTTGCGACGAGGGACGTTGCGGCACGGATAGAATTTGAGAGGTGAGAGACGGAGGTG
ORC2 site 1	oligo pool 4_35	GCGTTAGGGTGCTTACGTCTGTTTTCGTAGTGTTCGCTATGGGATCTAAGCTGTCACTCCTTTGAGAGGTGAGAGACGGAGGTG
ORC2 site 1	oligo pool 4_36	GCGTTAGGGTGCTTACGTCTGTTTGGCGAGCCGTCGGGTGAGCCAATCTCAACTTTTGAGAGGTGAGAGACGGAGGTG
ORC2 site 1	oligo pool 4_37	GCGTTAGGGTGCTTACGTCTGTTTTTGTGACGTTGCATTTCGTTTGAGGATGTGCCGTTTGAGAGGTGAGAGACGGAGGTG
ORC2 site 1	oligo pool 4_38	GCGTTAGGGTGCTTACGTCTGTTTCGTTAGCTGTCCAAACTAATCACTTGGGTAATCGGCGTTTGAGAGGTGAGAGACGGAGGTG
ORC2 site 1	oligo pool 4_39	GCGTTAGGGTGCTTACGTCTGTTTAGCGACTGAAGTGCCACAAATAATTCTACTTCCGCTTTTGAGAGGTGAGAGACGGAGGTG
ORC2 site 1	oligo pool 4_40	GCGTTAGGGTGCTTACGTCTGTTTGGTCAAGCGACGCTTATCCTGACGTCGACGTTTGAGAGGTGAGAGACGGAGGTG
ORC2 site 1	oligo pool 4_41	GCGTTAGGGTGCTTACGTCTGTTTAGCAAATTACGCGGCACATCAGAAAATTAACAGCAGCTTTGAGAGGTGAGAGACGGAGGTG
ORC2 site 1	oligo pool 4_42	GCGTTAGGGTGCTTACGTCTGTTTCCCCTTCCCACTAAACACCTGAAGTGTGGCTTTGAGAGGTGAGAGACGGAGGTG
ORC2 site 1	oligo pool 4_43	GCGTTAGGGTGCTTACGTCTGTTTCTGAAACCCGGTTTGATTGGCTGAAGTGCCGTTTGAGAGGTGAGAGACGGAGGTG
ORC2 site 1	oligo pool 4_44	GCGTTAGGGTGCTTACGTCTGTTTAATTTTACTTCCGGCCAAAGTTTCACTTAAGGGTGGCTTTGAGAGGTGAGAGACGGAGGTG
ORC2 site 1	oligo pool 4_45	GCGTTAGGGTGCTTACGTCTGTTTAAGCAGTGTGCCTAAATAAGCTCCGCCCACTTTGAGAGGTGAGAGACGGAGGTG
ORC2 site 1	oligo pool 4_46	GCGTTAGGGTGCTTACGTCTGTTTTAAGCAAGCAGTACTCACGTCTTCATACAAGCAGTGTTTTGAGAGGTGAGAGACGGAGGTG
ORC2 site 1	oligo pool 4_47	GCGTTAGGGTGCTTACGTCTGTTTGTGCGTACAGTCCCTGGTTTAGCCAAGTTTCTTACCTTTGAGAGGTGAGAGACGGAGGTG
ORC2 site 1	oligo pool 4_48	GCGTTAGGGTGCTTACGTCTGTTTTCGCCAGTGCTTTGCGAGGACAACAACCTTTTTGAGAGGTGAGAGACGGAGGTG
ORC2 site 1	oligo pool 4_49	GCGTTAGGGTGCTTACGTCTGTTTAAGAGCGAGATCCCTAGAGGTGGGCAATCATTTGAGAGGTGAGAGACGGAGGTG
ORC2 site 1	oligo pool 4_50	GCGTTAGGGTGCTTACGTCTGTTTACCGAATCGCGCCACTATCTGTAATTTTACATAGCGCTTTGAGAGGTGAGAGACGGAGGTG
ORC2 site 1	oligo pool 4_51	GCGTTAGGGTGCTTACGTCTGTTTATCAGCATGGATAATGTGTTCCCAAAACTTCGGTGCTTTGAGAGGTGAGAGACGGAGGTG
ORC2 site 1	oligo pool 4_52	GCGTTAGGGTGCTTACGTCTGTTTAAACAAACGATTACGGTTATGTTGCCAATCCGTCTGCTTTGAGAGGTGAGAGACGGAGGTG
ORC2 site 1	oligo pool 4_53	GCGTTAGGGTGCTTACGTCTGTTTGCTGCGCAACCGATTTGCACGTACCGTTAGTTTGAGAGGTGAGAGACGGAGGTG
ORC2 site 1	oligo pool 4_54	GCGTTAGGGTGCTTACGTCTGTTTGCAGCTGTCGCAGCCACCGAAAGTGCCAATTTTGAGAGGTGAGAGACGGAGGTG
ORC2 site 1	oligo pool 4_55	GCGTTAGGGTGCTTACGTCTGTTTTCGAATTCCCATATCCCCTCAAACACCACAAAATGGGTTTGAGAGGTGAGAGACGGAGGTG
ORC2 site 1	oligo pool 4_56	GCGTTAGGGTGCTTACGTCTGTTTAAATTGCAGCGACTTTTGTTTGTTGTTTTCTGTCCGGTTTGAGAGGTGAGAGACGGAGGTG
ORC2 site 1	oligo pool 4_57	GCGTTAGGGTGCTTACGTCTGTTTATATTAATTGAATGGCTTTTATTTGGCCCCGGCGTGCTTTGAGAGGTGAGAGACGGAGGTG
ORC2 site 1	oligo pool 4_58	GCGTTAGGGTGCTTACGTCTGTTTATTTGTGTTTGTTTCTCTGACGGCTCTGAGCTGCTTTGAGAGGTGAGAGACGGAGGTG
ORC2 site 1	oligo pool 4_59	GCGTTAGGGTGCTTACGTCTGTTTTTTCGTTTCGTTTAGAGCTTATTTGGCTTAAGCCCGCTTTGAGAGGTGAGAGACGGAGGTG
ORC2 site 1	oligo pool 4_60	GCGTTAGGGTGCTTACGTCTGTTTTTTTGTCGTGTGTAGAGCCTCTTCGGCATTTCCTTTGAGAGGTGAGAGACGGAGGTG
ORC2 site 1	oligo pool 4_61	GCGTTAGGGTGCTTACGTCTGTTTTCCTCCAGGCGATGTTTAATAAAGCGAAACCCACTTTGAGAGGTGAGAGACGGAGGTG
ORC2 site 1	oligo pool 4_62	GCGTTAGGGTGCTTACGTCTGTTTTCAGCCTTTTCATTTCCATTGACATTTATGAGCGGCGTTTGAGAGGTGAGAGACGGAGGTG
ORC2 site 1	oligo pool 4_63	GCGTTAGGGTGCTTACGTCTGTTTGCTGCCTCTCGCTCGCACGCAGAACTTCCTTTTGAGAGGTGAGAGACGGAGGTG
ORC2 site 1	oligo pool 4_64	GCGTTAGGGTGCTTACGTCTGTTTCCTCTGGCCATCCCGCTTGCACATGCAGAGTTTGAGAGGTGAGAGACGGAGGTG
ORC2 site 1	oligo pool 4_65	GCGTTAGGGTGCTTACGTCTGTTTGGCGGAGGCATTCGCGAGGGGCTTATTGTGTTTGAGAGGTGAGAGACGGAGGTG
ORC2 site 1	oligo pool 4_66	GCGTTAGGGTGCTTACGTCTGTTTGGATTTCTTTTGATTCCCTAATTCCCACCGCGGGTTTGAGAGGTGAGAGACGGAGGTG
ORC2 site 1	oligo pool 4_67	GCGTTAGGGTGCTTACGTCTGTTTATTTCTCGTGGGCTCGTTTTCATTATCCTGCGCTTTGAGAGGTGAGAGACGGAGGTG
ORC2 site 1	oligo pool 4_68	GCGTTAGGGTGCTTACGTCTGTTTAGAAATGTCGCGTACTTACCAATTAACAGCGCAACAATTTGAGAGGTGAGAGACGGAGGTG
ORC2 site 1	oligo pool 4_69	GCGTTAGGGTGCTTACGTCTGTTTCAACGACTAACAGCTGTTGGCAATGTGTGTTGTCCTTTGAGAGGTGAGAGACGGAGGTG
ORC2 site 1	oligo pool 4_70	GCGTTAGGGTGCTTACGTCTGTTTTGCAAGTGGTAGCAAACAAAATAGTGACGAATGCACATTTGAGAGGTGAGAGACGGAGGTG
ORC2 site 1	oligo pool 4_71	GCGTTAGGGTGCTTACGTCTGTTTAAAACCCGCTTGGAAATCGGAATCGCTTGCTTTGAGAGGTGAGAGACGGAGGTG
ORC2 site 1	oligo pool 4_72	GCGTTAGGGTGCTTACGTCTGTTTTGTTTTATAGCCTTTCCCTACTGCCACTCCAAAGTGATTTGAGAGGTGAGAGACGGAGGTG
ORC2 site 1	oligo pool 4_73	GCGTTAGGGTGCTTACGTCTGTTTAAAGATTGGCACACATATGCGAACTTCTGAATCGCATTTGAGAGGTGAGAGACGGAGGTG
ORC2 site 1	oligo pool 4_74	GCGTTAGGGTGCTTACGTCTGTTTAATCGCACTGTTTATGCTCCCTTATCTTTGCAGTGCTTTGAGAGGTGAGAGACGGAGGTG
ORC2 site 1	oligo pool 4_75	GCGTTAGGGTGCTTACGTCTGTTTAAAACGTCTGACACACTTTAGTGACTTGGACGGACGTTTGAGAGGTGAGAGACGGAGGTG
ORC2 site 1	oligo pool 4_76	GCGTTAGGGTGCTTACGTCTGTTTATCGTTTCACTAATTGCCGACACACATCATTTGCCTTTTGAGAGGTGAGAGACGGAGGTG
ORC2 site 1	oligo pool 4_77	GCGTTAGGGTGCTTACGTCTGTTTAATTGGCGGTGGAAAAGAGTAACAAGTGCGAGACTTTGAGAGGTGAGAGACGGAGGTG
ORC2 site 1	oligo pool 4_78	GCGTTAGGGTGCTTACGTCTGTTTGAGAGCAAACGTCGAGCGCAAATTGAATTTACGGTTTTGAGAGGTGAGAGACGGAGGTG
ORC2 site 1	oligo pool 4_79	GCGTTAGGGTGCTTACGTCTGTTTGCCCCATCAAAGTCAAGTCGGCCGACTCCATTTGAGAGGTGAGAGACGGAGGTG
ORC2 site 1	oligo pool 4_80	GCGTTAGGGTGCTTACGTCTGTTTGGCGGCAGCCGCTGAGCGGTGTTAATTGAATTTGAGAGGTGAGAGACGGAGGTG
ORC2 site 1	oligo pool 4_81	GCGTTAGGGTGCTTACGTCTGTTTATTCCCATCGACTACTGGCTTTCGTCTATGTGAAGTGTTTGAGAGGTGAGAGACGGAGGTG
ORC2 site 1	oligo pool 4_82	GCGTTAGGGTGCTTACGTCTGTTTAGTGCCCGAGTGAAATGCGGTCGGTGGAAGTTTGAGAGGTGAGAGACGGAGGTG
ORC2 site 1	oligo pool 4_83	GCGTTAGGGTGCTTACGTCTGTTTGGCCCAAAGCGGCCCATCTGCCATCTTCTGTTTGAGAGGTGAGAGACGGAGGTG
ORC2 site 1	oligo pool 4_84	GCGTTAGGGTGCTTACGTCTGTTTCACAGGCTGCCACGCCCTTCGCGAAAGAGTATTTGAGAGGTGAGAGACGGAGGTG
ORC2 site 1	oligo pool 4_85	GCGTTAGGGTGCTTACGTCTGTTTCCGCAACGCGGGACTCTACAATGGCAACACTTTGAGAGGTGAGAGACGGAGGTG
ORC2 site 1	oligo pool 4_86	GCGTTAGGGTGCTTACGTCTGTTTACTCGTCGATCTGGACGGTTCCACCACCCTTTTGAGAGGTGAGAGACGGAGGTG
ORC2 site 1	oligo pool 4_87	GCGTTAGGGTGCTTACGTCTGTTTAGCAGCAGCAGCGGTCTCAGTGGAGGCTTCTTTGAGAGGTGAGAGACGGAGGTG
ORC2 site 1	oligo pool 4_88	GCGTTAGGGTGCTTACGTCTGTTTGGTGGTGCTGCCCGGCATGCTGCAAAATTCTTTGAGAGGTGAGAGACGGAGGTG
ORC2 site 1	oligo pool 4_89	GCGTTAGGGTGCTTACGTCTGTTTAGTTTCTCTGTTTCCATCTGCCCTGCTAATGGACTTTTGAGAGGTGAGAGACGGAGGTG
ORC2 site 1	oligo pool 4_90	GCGTTAGGGTGCTTACGTCTGTTTACGAACACAAACTCATTCATGCTTGCCTTATCAGACCTTTGAGAGGTGAGAGACGGAGGTG
ORC2 site 1	oligo pool 4_91	GCGTTAGGGTGCTTACGTCTGTTTAAAAGAGCCCCAAATAAAGCGTGTGTGCTCCATTTGAGAGGTGAGAGACGGAGGTG
ORC2 site 1	oligo pool 4_92	GCGTTAGGGTGCTTACGTCTGTTTACGCGGAAAGAAGGAAGTGTTCACTTGGCCTTTGAGAGGTGAGAGACGGAGGTG
ORC2 site 1	oligo pool 4_93	GCGTTAGGGTGCTTACGTCTGTTTAGGTATACAAGCATTCATATACATATGTGCCGGCGCTTTTGAGAGGTGAGAGACGGAGGTG
ORC2 site 1	oligo pool 4_94	GCGTTAGGGTGCTTACGTCTGTTTTATCTAACCTTATCGCACAACTCTTCCTGGGACCCTTTTGAGAGGTGAGAGACGGAGGTG
ORC2 site 1	oligo pool 4_95	GCGTTAGGGTGCTTACGTCTGTTTTTTGTGTCCACCGATCGTGTCTTCGGTTTGTTTTTGAGAGGTGAGAGACGGAGGTG
ORC2 site 1	oligo pool 4_96	GCGTTAGGGTGCTTACGTCTGTTTTGCGACCTGCGCCTTGGCGGCATCATATTTTTTGAGAGGTGAGAGACGGAGGTG
ORC2 site 1	oligo pool 4_97	GCGTTAGGGTGCTTACGTCTGTTTCCGAAATGGGGAGGAGGGCACACAAGAGTGTTTGAGAGGTGAGAGACGGAGGTG
ORC2 site 1	oligo pool 4_98	GCGTTAGGGTGCTTACGTCTGTTTAACAGATTACTCGAACAAGTGTATCTGCTGTCTGCCGTTTGAGAGGTGAGAGACGGAGGTG
ORC2 site 1	oligo pool 4_99	GCGTTAGGGTGCTTACGTCTGTTTCTTGTCTCTGCCTTTTGCATTGTGTCTGTCCCGTTTGAGAGGTGAGAGACGGAGGTG
ORC2 site 1	oligo pool 4_100	GCGTTAGGGTGCTTACGTCTGTTTTTTTCCCTGGTAATTCAATCTCAGCTGCACTCGAGATTTGAGAGGTGAGAGACGGAGGTG
ORC2 site 1	oligo pool 4_101	GCGTTAGGGTGCTTACGTCTGTTTGAGAAAGAGAGCTAGATGAGTGCTGCCCAGCTTTTGAGAGGTGAGAGACGGAGGTG
ORC2 site 1	oligo pool 4_102	GCGTTAGGGTGCTTACGTCTGTTTGGCAACCAGGATGTCAACCACAGCTCCAGGTTTGAGAGGTGAGAGACGGAGGTG
ORC2 site 1	oligo pool 4_103	GCGTTAGGGTGCTTACGTCTGTTTATACCCATCCATGTACCCATACCAATTGCAATCCCATTTGAGAGGTGAGAGACGGAGGTG
ORC2 site 1	oligo pool 4_104	GCGTTAGGGTGCTTACGTCTGTTTGGCACGCTCGGCACATCCGCCAAGCAATTTTTTGAGAGGTGAGAGACGGAGGTG
ORC2 site 1	oligo pool 4_105	GCGTTAGGGTGCTTACGTCTGTTTTTAAAGCGTAATCACGGGGAGAAACTGAAGAAGACGTTTTGAGAGGTGAGAGACGGAGGTG
ORC2 site 1	oligo pool 4_106	GCGTTAGGGTGCTTACGTCTGTTTGTGCTGGACTGGTAGAGACCCAGTTGGGGTTTTGAGAGGTGAGAGACGGAGGTG
ORC2 site 1	oligo pool 4_107	GCGTTAGGGTGCTTACGTCTGTTTTTTTGGGTTCTTCGATCTTTGCCAAAGTGCGAACTTTTGAGAGGTGAGAGACGGAGGTG
ORC2 site 1	oligo pool 4_108	GCGTTAGGGTGCTTACGTCTGTTTTCCTGTCCCTGTCCAGTGAAAGGGATCTTCGTTTGAGAGGTGAGAGACGGAGGTG
ORC2 site 1	oligo pool 4_109	GCGTTAGGGTGCTTACGTCTGTTTGTCTCGAGTGTTTACCTTTCCATACTGTGTCGCCTTTTGAGAGGTGAGAGACGGAGGTG
ORC2 site 1	oligo pool 4_110	GCGTTAGGGTGCTTACGTCTGTTTTTTTGGCCAACCGAATTCTGTTTCTTCACTCCCCTTTGAGAGGTGAGAGACGGAGGTG
ORC2 site 1	oligo pool 4_111	GCGTTAGGGTGCTTACGTCTGTTTATTTAAATGTCATTTAAGCCGCTTAACTTGGCCCGCTTTTGAGAGGTGAGAGACGGAGGTG
ORC2 site 1	oligo pool 4_112	GCGTTAGGGTGCTTACGTCTGTTTGTACTTTCGTCAAGTTACACTCACTGTCTCCGTCTCCTTTGAGAGGTGAGAGACGGAGGTG
ORC2 site 1	oligo pool 4_113	GCGTTAGGGTGCTTACGTCTGTTTGTCTCCTTTCTCCAAACCCTATCTCCCTGCGTTTTGAGAGGTGAGAGACGGAGGTG
ORC2 site 1	oligo pool 4_114	GCGTTAGGGTGCTTACGTCTGTTTCGGCCTTTTCTTTTGGAGTTTTGTGGCCCTCTTTGAGAGGTGAGAGACGGAGGTG
ORC2 site 1	oligo pool 4_115	GCGTTAGGGTGCTTACGTCTGTTTACTCGACTTATGACTCGACAGCAATTTAGGTGCTTGGTTTGAGAGGTGAGAGACGGAGGTG
ORC2 site 1	oligo pool 4_116	GCGTTAGGGTGCTTACGTCTGTTTTTTTCGTGGGCCGATATGCTGGTTGGGATTTTTGAGAGGTGAGAGACGGAGGTG
ORC2 site 1	oligo pool 4_117	GCGTTAGGGTGCTTACGTCTGTTTAGATCAGATTTGGATATGGTCGAGATCTGTGGGTGGCTTTGAGAGGTGAGAGACGGAGGTG
ORC2 site 1	oligo pool 4_118	GCGTTAGGGTGCTTACGTCTGTTTCACAATGCCCGGAGTAATATCGAATTTCCCTAGCTGATTTGAGAGGTGAGAGACGGAGGTG
ORC2 site 1	oligo pool 4_119	GCGTTAGGGTGCTTACGTCTGTTTTTCAGGCATTTCCTGAATTCCTCGAGAACTGAATGGGTTTGAGAGGTGAGAGACGGAGGTG
ORC2 site 1	oligo pool 4_120	GCGTTAGGGTGCTTACGTCTGTTTAGCCTAAAGACCGTTAAAATAGTTGCACGCCTTTGTGTTTGAGAGGTGAGAGACGGAGGTG
ORC2 site 1	oligo pool 4_121	GCGTTAGGGTGCTTACGTCTGTTTTGCATCATTAATGCCGTGTTCTTATTTCCCTCGACCATTTGAGAGGTGAGAGACGGAGGTG
ORC2 site 1	oligo pool 4_122	GCGTTAGGGTGCTTACGTCTGTTTCTCCATTCATCGCAATTCCTGGACATTGGCCATTTGAGAGGTGAGAGACGGAGGTG
ORC2 site 1	oligo pool 4_123	GCGTTAGGGTGCTTACGTCTGTTTAAAATATGGAATGCCCAAGGCGGACTACCTGAATGTTTTGAGAGGTGAGAGACGGAGGTG
ORC2 site 1	oligo pool 4_124	GCGTTAGGGTGCTTACGTCTGTTTTTTTCGTTTTCGGGTGCCGGGAACCAGCGTTTTGAGAGGTGAGAGACGGAGGTG
ORC2 site 1	oligo pool 4_125	GCGTTAGGGTGCTTACGTCTGTTTAAAATTTCAGCAAAGCACGCAAACTTTGGCCCATTTGAGAGGTGAGAGACGGAGGTG
ORC2 site 1	oligo pool 4_126	GCGTTAGGGTGCTTACGTCTGTTTCCAGTTTCCGAGTACAGTACGCAGGCGCAGTTTGAGAGGTGAGAGACGGAGGTG
ORC2 site 1	oligo pool 4_127	GCGTTAGGGTGCTTACGTCTGTTTAGATCTTGGCAGGAGGCTGTTGTCGCTGCCTTTGAGAGGTGAGAGACGGAGGTG
ORC2 site 1	oligo pool 4_128	GCGTTAGGGTGCTTACGTCTGTTTGTTTCTTTGGCTTGGGGTCCCTGGCACTTCTTTGAGAGGTGAGAGACGGAGGTG
ORC2 site 1	oligo pool 4_129	GCGTTAGGGTGCTTACGTCTGTTTATTTAGATAGACCAACGTCGAAAGATACAAGCGGCGTTTTGAGAGGTGAGAGACGGAGGTG
ORC2 site 1	oligo pool 4_130	GCGTTAGGGTGCTTACGTCTGTTTGTATCTGTGAGTTCGTGTTGCGCTGTGTGTGCTTTGAGAGGTGAGAGACGGAGGTG
ORC2 site 1	oligo pool 4_131	GCGTTAGGGTGCTTACGTCTGTTTTAGTGCTTACAGCCGGGGTCAGAATTATAGCACATTTGAGAGGTGAGAGACGGAGGTG
ORC2 site 1	oligo pool 4_132	GCGTTAGGGTGCTTACGTCTGTTTAACCGTAGTGAGATAGATACATTTGCCAAGGCCTTCCTTTGAGAGGTGAGAGACGGAGGTG
ORC2 site 1	oligo pool 4_133	GCGTTAGGGTGCTTACGTCTGTTTCCCCAGTTGTGTGTGCCTCGGCCAAACAAATTTGAGAGGTGAGAGACGGAGGTG
ORC2 site 1	oligo pool 4_134	GCGTTAGGGTGCTTACGTCTGTTTAAACTAAACGACGAGAGAATTTATGAGGCCTCAGCCGTTTGAGAGGTGAGAGACGGAGGTG
ORC2 site 1	oligo pool 4_135	GCGTTAGGGTGCTTACGTCTGTTTATATGGTAGATCAAGTGCCAAAGTCAGAGGGAACGGTTTGAGAGGTGAGAGACGGAGGTG
ORC2 site 1	oligo pool 4_136	GCGTTAGGGTGCTTACGTCTGTTTGCATTCCTCCTCGAGTTAGATAACAGTGCACCGGTTTGAGAGGTGAGAGACGGAGGTG
ORC2 site 1	oligo pool 4_137	GCGTTAGGGTGCTTACGTCTGTTTATATATAAATCAAGGCAGCAGGTAGCACAGACAGGGCTTTGAGAGGTGAGAGACGGAGGTG
ORC2 site 1	oligo pool 4_138	GCGTTAGGGTGCTTACGTCTGTTTCACAGAGAAGGTGCATCTGTTAGATGCATTTTGCGCTTTGAGAGGTGAGAGACGGAGGTG
ORC2 site 1	oligo pool 4_139	GCGTTAGGGTGCTTACGTCTGTTTTCAGCATCCCGAGCATCGTTCCCTCTAGGCTTTGAGAGGTGAGAGACGGAGGTG
ORC2 site 1	oligo pool 4_140	GCGTTAGGGTGCTTACGTCTGTTTTCATTCTGAATCACACATCCCTCCATCGGTTAACGCTTTGAGAGGTGAGAGACGGAGGTG
ORC2 site 1	oligo pool 4_141	GCGTTAGGGTGCTTACGTCTGTTTTGCCACGCTAATTTGACGAAAGCCCATTTCATGGTTTGAGAGGTGAGAGACGGAGGTG
ORC2 site 1	oligo pool 4_142	GCGTTAGGGTGCTTACGTCTGTTTTTTTCCAGCACGGCCAGCGATTTCATGCTCTTTGAGAGGTGAGAGACGGAGGTG
ORC2 site 1	oligo pool 4_143	GCGTTAGGGTGCTTACGTCTGTTTCGAAATCGGACTCTCCGCATCGTACAGGTAGTTTTGAGAGGTGAGAGACGGAGGTG
ORC2 site 1	oligo pool 4_144	GCGTTAGGGTGCTTACGTCTGTTTTTTTAACACCTGAAAACCGAATCGTTTAGTGTGCGCATTTGAGAGGTGAGAGACGGAGGTG
ORC2 site 1	oligo pool 4_145	GCGTTAGGGTGCTTACGTCTGTTTTCAGGGGCCTCGTGTTTACACCTTTTGCGATTTGAGAGGTGAGAGACGGAGGTG
ORC2 site 1	oligo pool 4_146	GCGTTAGGGTGCTTACGTCTGTTTAGGGAAAATGAAACGGTTTCTTCGCATTTTATGGCCCTTTGAGAGGTGAGAGACGGAGGTG
ORC2 site 1	oligo pool 4_147	GCGTTAGGGTGCTTACGTCTGTTTGAACCTGTTGTGTTGCACCCTCCCTCCCTCTTTGAGAGGTGAGAGACGGAGGTG
ORC2 site 1	oligo pool 4_148	GCGTTAGGGTGCTTACGTCTGTTTAAACGCGCATACGGTTAATGGATAAATTGTGCAAGGCTTTGAGAGGTGAGAGACGGAGGTG
ORC2 site 1	oligo pool 4_149	GCGTTAGGGTGCTTACGTCTGTTTGGGGAAAACTTTTCGGTGCAGTGCAGACACTTTGAGAGGTGAGAGACGGAGGTG
ORC2 site 1	oligo pool 4_150	GCGTTAGGGTGCTTACGTCTGTTTTTATCTACAGACAGCATTGTTTGCTGTTTTGGCCACGTTTGAGAGGTGAGAGACGGAGGTG
ORC2 site 1	oligo pool 4_151	GCGTTAGGGTGCTTACGTCTGTTTGGACAAGCGGACAACCCAACTAACAACACAACCTTTGAGAGGTGAGAGACGGAGGTG
ORC2 site 1	oligo pool 4_152	GCGTTAGGGTGCTTACGTCTGTTTGAAGCAAAGTGCAACAATTTGCGGCCATAAACCATTTGAGAGGTGAGAGACGGAGGTG
ORC2 site 1	oligo pool 4_153	GCGTTAGGGTGCTTACGTCTGTTTGCCACCTACGTTGAATTTAACCCAGCTAGCAACCTTTGAGAGGTGAGAGACGGAGGTG
ORC2 site 1	oligo pool 4_154	GCGTTAGGGTGCTTACGTCTGTTTCCCCACTGAAATTGCATTGGCTAACAAAAGACAGCATTTGAGAGGTGAGAGACGGAGGTG
ORC2 site 1	oligo pool 4_155	GCGTTAGGGTGCTTACGTCTGTTTACGTAAACAGGTGTCTCGAAATGTTTTCCTTTCTGCGTTTGAGAGGTGAGAGACGGAGGTG
ORC2 site 1	oligo pool 4_156	GCGTTAGGGTGCTTACGTCTGTTTTTTTGGTTTTGGCAGCGACCAACGCATTTCCTTTGAGAGGTGAGAGACGGAGGTG
ORC2 site 1	oligo pool 4_157	GCGTTAGGGTGCTTACGTCTGTTTAAAATCTCCTCCCACACATTCACGCAGCTAAGCTTTGAGAGGTGAGAGACGGAGGTG
ORC2 site 1	oligo pool 4_158	GCGTTAGGGTGCTTACGTCTGTTTAGTGAATGTTATCCAATGAGTGGAAGACAACGGAGGTTTTGAGAGGTGAGAGACGGAGGTG
ORC2 site 1	oligo pool 4_159	GCGTTAGGGTGCTTACGTCTGTTTAGAAATCAATTGTGATCTAGTCGCGTCTCTTTCGCCCTTTGAGAGGTGAGAGACGGAGGTG
ORC2 site 2	oligo pool 1_1	GCGTTAGGGTGCTTACGTCTGTTTGCGCGACGTGGACGTCGGGTTGGAGAAGTATTTGAGAGGTGAGAGACGGAGGTG
ORC2 site 2	oligo pool 1_2	GCGTTAGGGTGCTTACGTCTGTTTTCACCATCCCTACCATATTCATCGCCACTATCTTCCATTTGAGAGGTGAGAGACGGAGGTG
ORC2 site 2	oligo pool 1_3	GCGTTAGGGTGCTTACGTCTGTTTTAGCCGTTTCCAGAGGATCCCCGGAAATAGATTTTTTTGAGAGGTGAGAGACGGAGGTG
ORC2 site 2	oligo pool 1_4	GCGTTAGGGTGCTTACGTCTGTTTGAAGCCTTGGATTCAGCAAACGAAGACGTCGATTTGAGAGGTGAGAGACGGAGGTG
ORC2 site 2	oligo pool 1_5	GCGTTAGGGTGCTTACGTCTGTTTAGCAAACGAGGATCTCTGGTTTGCTTGACAAAGAACTTTGAGAGGTGAGAGACGGAGGTG
ORC2 site 2	oligo pool 1_6	GCGTTAGGGTGCTTACGTCTGTTTTCCGGCTGGCTAACAGTTGAGTCGGTGTTATTTGAGAGGTGAGAGACGGAGGTG
ORC2 site 2	oligo pool 1_7	GCGTTAGGGTGCTTACGTCTGTTTTTCTCTAGAGACTTCTCCGGCGTTAACTCCTTTTCCTTTTGAGAGGTGAGAGACGGAGGTG
ORC2 site 2	oligo pool 1_8	GCGTTAGGGTGCTTACGTCTGTTTAAAATCGAAACCTTCCAGATCTTCTAGGTGCTCCTCGTTTGAGAGGTGAGAGACGGAGGTG
ORC2 site 2	oligo pool 1_9	GCGTTAGGGTGCTTACGTCTGTTTTCCATGCACTCGTCGTCTTCATTATCAGACTGCATTTGAGAGGTGAGAGACGGAGGTG
ORC2 site 2	oligo pool 1_10	GCGTTAGGGTGCTTACGTCTGTTTAAAACTATCGAGTTCAGGAACCTTCTCTGGTTCGTCCTTTGAGAGGTGAGAGACGGAGGTG
ORC2 site 2	oligo pool 1_11	GCGTTAGGGTGCTTACGTCTGTTTTCAGCTTCTCTTCAGCACTTTTCTTCCTAGATCGCTGTTTGAGAGGTGAGAGACGGAGGTG
ORC2 site 2	oligo pool 1_12	GCGTTAGGGTGCTTACGTCTGTTTTTTTCCTTACGAACTTGACTTGCCAGCTTGACCTCCTTTGAGAGGTGAGAGACGGAGGTG
ORC2 site 2	oligo pool 1_13	GCGTTAGGGTGCTTACGTCTGTTTAACTTGCTTGTCGATGATGCGCGTTCTTTTAATGACGTTTGAGAGGTGAGAGACGGAGGTG
ORC2 site 2	oligo pool 1_14	GCGTTAGGGTGCTTACGTCTGTTTCCTGAGCATGATGATCCACGCCCTCGCTGTTTTGAGAGGTGAGAGACGGAGGTG
ORC2 site 2	oligo pool 1_15	GCGTTAGGGTGCTTACGTCTGTTTCTATTGTTATCCCTGTCCTTGTCCGATGATACGCTGCTTTGAGAGGTGAGAGACGGAGGTG
ORC2 site 2	oligo pool 1_16	GCGTTAGGGTGCTTACGTCTGTTTGGTCATCGTCGGCAGCCATGTCGTCAGCTATTTGAGAGGTGAGAGACGGAGGTG
ORC2 site 2	oligo pool 1_17	GCGTTAGGGTGCTTACGTCTGTTTAAAAGCGCAGCTCATCGGCCAGCGGATAAGTTTGAGAGGTGAGAGACGGAGGTG
ORC2 site 2	oligo pool 1_18	GCGTTAGGGTGCTTACGTCTGTTTCAAACGACGCTGGCCATTTCGTCGCCGGTTTTTGAGAGGTGAGAGACGGAGGTG
ORC2 site 2	oligo pool 1_19	GCGTTAGGGTGCTTACGTCTGTTTGCGTCGGCGTTGCACCAGCGGGTATAGTCATTTGAGAGGTGAGAGACGGAGGTG
ORC2 site 2	oligo pool 1_20	GCGTTAGGGTGCTTACGTCTGTTTTTCCACTGCAAGAGGGAACAAGAGGGAAATGATAAGGTTTGAGAGGTGAGAGACGGAGGTG
ORC2 site 2	oligo pool 1_21	GCGTTAGGGTGCTTACGTCTGTTTTACGTAATATATATCAGGCAACAGGTAGCGGCCCAACTTTGAGAGGTGAGAGACGGAGGTG
ORC2 site 2	oligo pool 1_22	GCGTTAGGGTGCTTACGTCTGTTTCCCCTGATTGCCCGGAAAATTCCACTTTAATCTTAGCTTTGAGAGGTGAGAGACGGAGGTG
ORC2 site 2	oligo pool 1_23	GCGTTAGGGTGCTTACGTCTGTTTTGGTTCCGTAAATGCAAGTTTCGCTTGAAAGTATGCTTTTGAGAGGTGAGAGACGGAGGTG
ORC2 site 2	oligo pool 1_24	GCGTTAGGGTGCTTACGTCTGTTTTATAAATGAGTATTCGGTGGCGAGTACATGCACTGCATTTGAGAGGTGAGAGACGGAGGTG
ORC2 site 2	oligo pool 1_25	GCGTTAGGGTGCTTACGTCTGTTTAAAGCACTGCAGTGTGTAACTGCTAGTCACAAAATCGTTTGAGAGGTGAGAGACGGAGGTG
ORC2 site 2	oligo pool 1_26	GCGTTAGGGTGCTTACGTCTGTTTGGGCATCCAGTACGCACCGCGAACCCTGAATTTGAGAGGTGAGAGACGGAGGTG
ORC2 site 2	oligo pool 1_27	GCGTTAGGGTGCTTACGTCTGTTTTCACGGGTCCTACAACCCGGATGGCACATTTTTGAGAGGTGAGAGACGGAGGTG
ORC2 site 2	oligo pool 1_28	GCGTTAGGGTGCTTACGTCTGTTTTCAAATTCGTATGGCTCTTTCCATTGGAGGAAGTGGCTTTGAGAGGTGAGAGACGGAGGTG
ORC2 site 2	oligo pool 1_29	GCGTTAGGGTGCTTACGTCTGTTTGCTTCTACGTGCCAAAACTGCTTCTTAGTTATCTGCCTTTGAGAGGTGAGAGACGGAGGTG
ORC2 site 2	oligo pool 1_30	GCGTTAGGGTGCTTACGTCTGTTTCTAACTACGCTGCGGAAGGTTATTTTCAATTACCGCGTTTGAGAGGTGAGAGACGGAGGTG
ORC2 site 2	oligo pool 1_31	GCGTTAGGGTGCTTACGTCTGTTTTTTTGTGTTCGGTGCCATTTCAATTCTTGTCCTTGCATTTGAGAGGTGAGAGACGGAGGTG
ORC2 site 2	oligo pool 1_32	GCGTTAGGGTGCTTACGTCTGTTTTACTGCTCGAAAAGTTTGGCCAAAAGATCTTTCCAGGTTTGAGAGGTGAGAGACGGAGGTG
ORC2 site 2	oligo pool 1_33	GCGTTAGGGTGCTTACGTCTGTTTACTCAGCTAATGGGCGATTAGTGTTACCAGTGTTACCTTTGAGAGGTGAGAGACGGAGGTG
ORC2 site 2	oligo pool 1_34	GCGTTAGGGTGCTTACGTCTGTTTATGTCACAGCAAGAAGCAATTTCATCCCAAACGACTTTTGAGAGGTGAGAGACGGAGGTG
ORC2 site 2	oligo pool 1_35	GCGTTAGGGTGCTTACGTCTGTTTTATTCGAATTAATCGATGCCAGCTGCTTTGTGATGGCTTTGAGAGGTGAGAGACGGAGGTG
ORC2 site 2	oligo pool 1_36	GCGTTAGGGTGCTTACGTCTGTTTATACATGGCGCTGCCAACTCGCACACAACTTTTGAGAGGTGAGAGACGGAGGTG
ORC2 site 2	oligo pool 1_37	GCGTTAGGGTGCTTACGTCTGTTTATCGACGGCCGATAATTCGGGGACGACTGATTTGAGAGGTGAGAGACGGAGGTG
ORC2 site 2	oligo pool 1_38	GCGTTAGGGTGCTTACGTCTGTTTCGCGTTGACGCTGTGCAGCACTGGCAGAAATTTGAGAGGTGAGAGACGGAGGTG
ORC2 site 2	oligo pool 1_39	GCGTTAGGGTGCTTACGTCTGTTTACTACGCAACGTCGATTGCTATCCCGCTCGTTTGAGAGGTGAGAGACGGAGGTG
ORC2 site 2	oligo pool 1_40	GCGTTAGGGTGCTTACGTCTGTTTCACTCACGACTCACCCGACTCTCCAACTTCGTTTGAGAGGTGAGAGACGGAGGTG
ORC2 site 2	oligo pool 1_41	GCGTTAGGGTGCTTACGTCTGTTTGAGGCAACCATGTCCCAGGCGTTCTCACTCTTTGAGAGGTGAGAGACGGAGGTG
ORC2 site 2	oligo pool 1_42	GCGTTAGGGTGCTTACGTCTGTTTGGCAGGCGCTTCCTATAGTTTTCGTCGGTACTTTGAGAGGTGAGAGACGGAGGTG
ORC2 site 2	oligo pool 1_43	GCGTTAGGGTGCTTACGTCTGTTTGATCATAAAGCGCAGTCTGCTTCTCCACTGACCTTTGAGAGGTGAGAGACGGAGGTG
ORC2 site 2	oligo pool 1_44	GCGTTAGGGTGCTTACGTCTGTTTGCAGCAACATCAGGTTCACCTCAGAGGCGGTTTGAGAGGTGAGAGACGGAGGTG
ORC2 site 2	oligo pool 1_45	GCGTTAGGGTGCTTACGTCTGTTTCGCTCATCGCTAGTTCACTTTGCAAGAATCCAATCGTTTGAGAGGTGAGAGACGGAGGTG
ORC2 site 2	oligo pool 1_46	GCGTTAGGGTGCTTACGTCTGTTTAGAGAGCTCGCTTCGCCAGGAATTTATCGGTTTTGAGAGGTGAGAGACGGAGGTG
ORC2 site 2	oligo pool 1_47	GCGTTAGGGTGCTTACGTCTGTTTATGCTACAAACGCAAACGCAATTCACACAATCACAACTTTGAGAGGTGAGAGACGGAGGTG
ORC2 site 2	oligo pool 1_48	GCGTTAGGGTGCTTACGTCTGTTTAAAACGGCGACCGACTGCAGCGAAAACTAATTTGAGAGGTGAGAGACGGAGGTG
ORC2 site 2	oligo pool 1_49	GCGTTAGGGTGCTTACGTCTGTTTAAGCGAGTATTGAGCACACACACACAGCCATTTGAGAGGTGAGAGACGGAGGTG
ORC2 site 2	oligo pool 1_50	GCGTTAGGGTGCTTACGTCTGTTTAGTGAGAGTGTGAGCAGAGAGCGGCGCCTTTTTGAGAGGTGAGAGACGGAGGTG
ORC2 site 2	oligo pool 1_51	GCGTTAGGGTGCTTACGTCTGTTTCGTTGCAGGGAAAAGCGAGTTGGCAGGCCGTTTGAGAGGTGAGAGACGGAGGTG
ORC2 site 2	oligo pool 1_52	GCGTTAGGGTGCTTACGTCTGTTTAACGGTCGTTGACGAGGGTTGACCAAGGTGTTTGAGAGGTGAGAGACGGAGGTG
ORC2 site 2	oligo pool 1_53	GCGTTAGGGTGCTTACGTCTGTTTACGCGTTGTTCATAATTCTCAAAACCGCTCAACCTTTTGAGAGGTGAGAGACGGAGGTG
ORC2 site 2	oligo pool 1_54	GCGTTAGGGTGCTTACGTCTGTTTTTAATTAATTGGTAAATGCGTTGGCAGCACCTCCAGCTTTGAGAGGTGAGAGACGGAGGTG
ORC2 site 2	oligo pool 1_55	GCGTTAGGGTGCTTACGTCTGTTTGATCAAATGGCACTGCCAACACCAACTGCTATACTTTTGAGAGGTGAGAGACGGAGGTG
ORC2 site 2	oligo pool 1_56	GCGTTAGGGTGCTTACGTCTGTTTTTGCATTAAGTCTGGCAGTGCTGTCTACTTTGAGTGATTTGAGAGGTGAGAGACGGAGGTG
ORC2 site 2	oligo pool 1_57	GCGTTAGGGTGCTTACGTCTGTTTGTGTGCCTTTCATTGTATGTGTGAGATCCAGTGGCTTTGAGAGGTGAGAGACGGAGGTG
ORC2 site 2	oligo pool 1_58	GCGTTAGGGTGCTTACGTCTGTTTTGTCAATTCTCTCTCAGAGAGGGTTGTATGCTGCTCGTTTGAGAGGTGAGAGACGGAGGTG
ORC2 site 2	oligo pool 1_59	GCGTTAGGGTGCTTACGTCTGTTTCCCCGCTGATTTGCGAAGAGAATGACTACGCTTTGAGAGGTGAGAGACGGAGGTG
ORC2 site 2	oligo pool 1_60	GCGTTAGGGTGCTTACGTCTGTTTCTCTGGCTTTCCGTTTGTTGTGGCTCCTTTCTTTTGAGAGGTGAGAGACGGAGGTG
ORC2 site 2	oligo pool 1_61	GCGTTAGGGTGCTTACGTCTGTTTTGCCGGTGTTTTATATTCTCCGCCCGTTAAAGATTCATTTGAGAGGTGAGAGACGGAGGTG
ORC2 site 2	oligo pool 1_62	GCGTTAGGGTGCTTACGTCTGTTTGCAACATTCATTTACAACTGCATCACTTGTTGGCAGCTTTGAGAGGTGAGAGACGGAGGTG
ORC2 site 2	oligo pool 1_63	GCGTTAGGGTGCTTACGTCTGTTTAGCACGAAATCGCAGTGTTCAAAGTTGCTAAACACTTTTGAGAGGTGAGAGACGGAGGTG
ORC2 site 2	oligo pool 1_64	GCGTTAGGGTGCTTACGTCTGTTTTGTAATAGCAGCAACTCCGGCGTCCACGCCTTTGAGAGGTGAGAGACGGAGGTG
ORC2 site 2	oligo pool 1_65	GCGTTAGGGTGCTTACGTCTGTTTAACAACTGCCGCGTGCACGGAAGCAACGAGTTTGAGAGGTGAGAGACGGAGGTG
ORC2 site 2	oligo pool 1_66	GCGTTAGGGTGCTTACGTCTGTTTCGGCTTGAGCCCGAACTTAATAAGCCAAAACTCGTTTGAGAGGTGAGAGACGGAGGTG
ORC2 site 2	oligo pool 1_67	GCGTTAGGGTGCTTACGTCTGTTTAACTGTTGTTGAAAGCGGAGCAGAGAAGCAAAGTTTTGAGAGGTGAGAGACGGAGGTG
ORC2 site 2	oligo pool 1_68	GCGTTAGGGTGCTTACGTCTGTTTCGGCAAACAGCTGTTGCACGGTCAGGCGACTTTGAGAGGTGAGAGACGGAGGTG
ORC2 site 2	oligo pool 1_69	GCGTTAGGGTGCTTACGTCTGTTTTATATGAAATGAATACACGCCGTCGGTCCATAGCTCCTTTGAGAGGTGAGAGACGGAGGTG
ORC2 site 2	oligo pool 1_70	GCGTTAGGGTGCTTACGTCTGTTTACCACCGAACGTTTACGCCATCAATGCCAATTTGAGAGGTGAGAGACGGAGGTG
ORC2 site 2	oligo pool 1_71	GCGTTAGGGTGCTTACGTCTGTTTTTGTCTTTACGATCGTCACGATGACAACTACTTGCGGTTTGAGAGGTGAGAGACGGAGGTG
ORC2 site 2	oligo pool 1_72	GCGTTAGGGTGCTTACGTCTGTTTTGCGTGGAAGGAAATATCCAATGAGATGCGAAATTCGTTTGAGAGGTGAGAGACGGAGGTG
ORC2 site 2	oligo pool 1_73	GCGTTAGGGTGCTTACGTCTGTTTTGATCATTTCAGTTAAAAGCTGCAAGGAACGTTGGCGTTTGAGAGGTGAGAGACGGAGGTG
ORC2 site 2	oligo pool 1_74	GCGTTAGGGTGCTTACGTCTGTTTCAACATTCGCTCCAGCTATGCCCGCTCAATTTTGAGAGGTGAGAGACGGAGGTG
ORC2 site 2	oligo pool 1_75	GCGTTAGGGTGCTTACGTCTGTTTTTGCATCACGGTGCGAATACGTACTATCTTAACAGCGTTTGAGAGGTGAGAGACGGAGGTG
ORC2 site 2	oligo pool 1_76	GCGTTAGGGTGCTTACGTCTGTTTAGCTGAAGTTCCTGCAAAAGCACATCACTCCCTTTGAGAGGTGAGAGACGGAGGTG
ORC2 site 2	oligo pool 1_77	GCGTTAGGGTGCTTACGTCTGTTTGGAGTGCCCGTTCCGCTCAGAGGTCGTAGGTTTGAGAGGTGAGAGACGGAGGTG
ORC2 site 2	oligo pool 1_78	GCGTTAGGGTGCTTACGTCTGTTTTCAAGACCCAAGGGACAGGAGGAGCACGACTTTGAGAGGTGAGAGACGGAGGTG
ORC2 site 2	oligo pool 1_79	GCGTTAGGGTGCTTACGTCTGTTTGAAGGGGATCCCGAAACTCCCGTAGAGGCATTTGAGAGGTGAGAGACGGAGGTG
ORC2 site 2	oligo pool 1_80	GCGTTAGGGTGCTTACGTCTGTTTATCCTCGAGATGGTGCACTCCCCGAGCTTTTTTGAGAGGTGAGAGACGGAGGTG
ORC2 site 2	oligo pool 1_81	GCGTTAGGGTGCTTACGTCTGTTTCTGAATTCGGAGCATGCGCAGAGCCGTCACTTTGAGAGGTGAGAGACGGAGGTG
ORC2 site 2	oligo pool 1_82	GCGTTAGGGTGCTTACGTCTGTTTCTGCATCGGCGACGGACGTTGAGGTGGGAGTTTGAGAGGTGAGAGACGGAGGTG
ORC2 site 2	oligo pool 1_83	GCGTTAGGGTGCTTACGTCTGTTTATGAACCATCATCAATCATGGATTTCGAGGACACGGTTTTGAGAGGTGAGAGACGGAGGTG
ORC2 site 2	oligo pool 1_84	GCGTTAGGGTGCTTACGTCTGTTTCCCGGCAGAAATGCGCACAGAGAGCGACAGTTTGAGAGGTGAGAGACGGAGGTG
ORC2 site 2	oligo pool 1_85	GCGTTAGGGTGCTTACGTCTGTTTCAGTGAGAAGGAGGCCAAGGTGGGAGAAATTACTTTTGAGAGGTGAGAGACGGAGGTG
ORC2 site 2	oligo pool 1_86	GCGTTAGGGTGCTTACGTCTGTTTTATTTCAGACATCAACCCGCTGTATTGAAGCATTGCCTTTGAGAGGTGAGAGACGGAGGTG
ORC2 site 2	oligo pool 1_87	GCGTTAGGGTGCTTACGTCTGTTTAATCATGGATTTCGATGACGCATTCCTGCAGGGTTTGAGAGGTGAGAGACGGAGGTG
ORC2 site 2	oligo pool 1_88	GCGTTAGGGTGCTTACGTCTGTTTACTGCGTCCCGAAATCAAGCACATGAACTTCCTTTGAGAGGTGAGAGACGGAGGTG
ORC2 site 2	oligo pool 1_89	GCGTTAGGGTGCTTACGTCTGTTTACCAGAAGCTGTACTTCAAGCGACGTGTGTACGTTTGAGAGGTGAGAGACGGAGGTG
ORC2 site 2	oligo pool 1_90	GCGTTAGGGTGCTTACGTCTGTTTACCTGCTTGGCGAGATATTCCATTCCGAGCTTTGAGAGGTGAGAGACGGAGGTG
ORC2 site 2	oligo pool 1_91	GCGTTAGGGTGCTTACGTCTGTTTCAGCGCAGCCGCATCCCAGGGAGAATGTCAATTTTGAGAGGTGAGAGACGGAGGTG
ORC2 site 2	oligo pool 1_92	GCGTTAGGGTGCTTACGTCTGTTTGGAACGCTATCCACTACCTCGAGTCTCTCCTCGTTTGAGAGGTGAGAGACGGAGGTG
ORC2 site 2	oligo pool 1_93	GCGTTAGGGTGCTTACGTCTGTTTGCGAATCCACTACAGCACATGGGACTTATGCTGTTTGAGAGGTGAGAGACGGAGGTG
ORC2 site 2	oligo pool 1_94	GCGTTAGGGTGCTTACGTCTGTTTCAGCTGCCAAAGCTGGTGTCCAAGGCATCCTTTGAGAGGTGAGAGACGGAGGTG
ORC2 site 2	oligo pool 1_95	GCGTTAGGGTGCTTACGTCTGTTTAAAGATTTGTAGCTTGCGAACTGCTCATTGAACAGCTTTTGAGAGGTGAGAGACGGAGGTG
ORC2 site 2	oligo pool 1_96	GCGTTAGGGTGCTTACGTCTGTTTAAGTTGTGTATAAGGAAATAGGGCTGCCCGATAGCTTTTGAGAGGTGAGAGACGGAGGTG
ORC2 site 2	oligo pool 1_97	GCGTTAGGGTGCTTACGTCTGTTTATAGGTAGGTAAGCAGGGCATGAAAACGTTGTAAGGGTTTGAGAGGTGAGAGACGGAGGTG
ORC2 site 2	oligo pool 1_98	GCGTTAGGGTGCTTACGTCTGTTTAAAGGTTCGTTTAAATGCAAAACAAATCGCTCGCAGCTTTGAGAGGTGAGAGACGGAGGTG
ORC2 site 2	oligo pool 1_99	GCGTTAGGGTGCTTACGTCTGTTTCCCCAAGGTTAGACCGGTTAAGGGGTAACCATTTGAGAGGTGAGAGACGGAGGTG
ORC2 site 2	oligo pool 1_100	GCGTTAGGGTGCTTACGTCTGTTTAAATCTATGAAAATTGTGGCGCATTCTTCCCCATCGTTTTGAGAGGTGAGAGACGGAGGTG
ORC2 site 2	oligo pool 1_101	GCGTTAGGGTGCTTACGTCTGTTTAGACCATTTCATCTAGGCGAAACAAATCTTGACCGGTTTTGAGAGGTGAGAGACGGAGGTG
ORC2 site 2	oligo pool 1_102	GCGTTAGGGTGCTTACGTCTGTTTCCCAGCGGCAGTTGCTTCATATAGTTCCAGGTTTGAGAGGTGAGAGACGGAGGTG
ORC2 site 2	oligo pool 1_103	GCGTTAGGGTGCTTACGTCTGTTTCATCCACACGTGTCATCCGCGACGTGGAGGTTTGAGAGGTGAGAGACGGAGGTG
ORC2 site 2	oligo pool 1_104	GCGTTAGGGTGCTTACGTCTGTTTCACCATTGATGCTAAGGATTTCGTCGCCATTGCGTTTGAGAGGTGAGAGACGGAGGTG
ORC2 site 2	oligo pool 1_105	GCGTTAGGGTGCTTACGTCTGTTTGGTTGGTCTTCTGGGCGGCACCACCTGGTTATTTGAGAGGTGAGAGACGGAGGTG
ORC2 site 2	oligo pool 1_106	GCGTTAGGGTGCTTACGTCTGTTTTTTTGACAATAAGGGGACGATTTCCCAGCGGCTTTGAGAGGTGAGAGACGGAGGTG
ORC2 site 2	oligo pool 1_107	GCGTTAGGGTGCTTACGTCTGTTTGAATCAAAGCCTCCTTCGATGGAGAAACCCAGTCCTTTGAGAGGTGAGAGACGGAGGTG
ORC2 site 2	oligo pool 1_108	GCGTTAGGGTGCTTACGTCTGTTTACAGCTGTCCTTAACAATCTCCACACAACGAGCTTTTGAGAGGTGAGAGACGGAGGTG
ORC2 site 2	oligo pool 1_109	GCGTTAGGGTGCTTACGTCTGTTTCTCCACTGGCCGCCGCATCCTCCGCTATAATTTGAGAGGTGAGAGACGGAGGTG
ORC2 site 2	oligo pool 1_110	GCGTTAGGGTGCTTACGTCTGTTTTCTAAAAGGCTTACTCACCTTGTGCACGAATCTCAGCTTTGAGAGGTGAGAGACGGAGGTG
ORC2 site 2	oligo pool 1_111	GCGTTAGGGTGCTTACGTCTGTTTGATGGCATTTCTGGCCTCTGCCGCCCGTTCTTTGAGAGGTGAGAGACGGAGGTG
ORC2 site 2	oligo pool 1_112	GCGTTAGGGTGCTTACGTCTGTTTGAGCTCGCTCGTGCTAAGCTTGGCGGCATCTTTGAGAGGTGAGAGACGGAGGTG
ORC2 site 2	oligo pool 1_113	GCGTTAGGGTGCTTACGTCTGTTTGGGACAACTGCCTCCTGGCCCGGATACCTGTTTGAGAGGTGAGAGACGGAGGTG
ORC2 site 2	oligo pool 1_114	GCGTTAGGGTGCTTACGTCTGTTTGATGGTGGCCTCCGCATCCTCGTCGTGCAATTTGAGAGGTGAGAGACGGAGGTG
ORC2 site 2	oligo pool 1_115	GCGTTAGGGTGCTTACGTCTGTTTCTGCGGTGGACTTACGGATCCCGTGCTGGGTTTGAGAGGTGAGAGACGGAGGTG
ORC2 site 2	oligo pool 1_116	GCGTTAGGGTGCTTACGTCTGTTTAGTAGTAGCCACTGGCGATTCACCAGCCTCTTTGAGAGGTGAGAGACGGAGGTG
ORC2 site 2	oligo pool 1_117	GCGTTAGGGTGCTTACGTCTGTTTATTGGACACCAGATCAAGATCCAAGTCCAGAGATCGTTTGAGAGGTGAGAGACGGAGGTG
ORC2 site 2	oligo pool 1_118	GCGTTAGGGTGCTTACGTCTGTTTGGAGGCCTTGTGGTAGTTCCTCTTGCGTTCTTTGAGAGGTGAGAGACGGAGGTG
ORC2 site 2	oligo pool 1_119	GCGTTAGGGTGCTTACGTCTGTTTATAGTCCAGCTCCGTGGGTTTCTCATTGAGCGTTTGAGAGGTGAGAGACGGAGGTG
ORC2 site 2	oligo pool 1_120	GCGTTAGGGTGCTTACGTCTGTTTAGCTAAGTGATCCCAGGGAGGATCGTTTCTTGGTTTGAGAGGTGAGAGACGGAGGTG
ORC2 site 2	oligo pool 1_121	GCGTTAGGGTGCTTACGTCTGTTTCTTCACCACCAGCGACTCGGAGCGGGTCACTTTGAGAGGTGAGAGACGGAGGTG
ORC2 site 2	oligo pool 1_122	GCGTTAGGGTGCTTACGTCTGTTTTTAAAATACCTTAAGCACACTGATGGATTCGCGGTGCTTTGAGAGGTGAGAGACGGAGGTG
ORC2 site 2	oligo pool 1_123	GCGTTAGGGTGCTTACGTCTGTTTGTCAGTCCGCGCATGCTCATTCCATTGACGTTTGAGAGGTGAGAGACGGAGGTG
ORC2 site 2	oligo pool 1_124	GCGTTAGGGTGCTTACGTCTGTTTGCAAGGATTCGATCACCCTTCTTTAGACGTCCATCCTTTGAGAGGTGAGAGACGGAGGTG
ORC2 site 2	oligo pool 1_125	GCGTTAGGGTGCTTACGTCTGTTTTTGGCAGCTGGCGTGTTGCTCAGGATCTTATTTGAGAGGTGAGAGACGGAGGTG
ORC2 site 2	oligo pool 1_126	GCGTTAGGGTGCTTACGTCTGTTTTGACAAGCGTTAACTCACCGTAATTTCCTTAGCCTCATTTGAGAGGTGAGAGACGGAGGTG
ORC2 site 2	oligo pool 1_127	GCGTTAGGGTGCTTACGTCTGTTTTAATCAGAACCGCCGGCCAAAGTGATACCGTTTGAGAGGTGAGAGACGGAGGTG
ORC2 site 2	oligo pool 1_128	GCGTTAGGGTGCTTACGTCTGTTTATGCTGCTCTCGGGATTTTCCCTCTGCAGGTTTGAGAGGTGAGAGACGGAGGTG
ORC2 site 2	oligo pool 1_129	GCGTTAGGGTGCTTACGTCTGTTTACGATGATGAACGCTTCTGGGGTCTTTAGTGGATTTGAGAGGTGAGAGACGGAGGTG
ORC2 site 2	oligo pool 1_130	GCGTTAGGGTGCTTACGTCTGTTTGGATCAGCCTCCTCGACTATCTGCTGGACATTTGAGAGGTGAGAGACGGAGGTG
ORC2 site 2	oligo pool 1_131	GCGTTAGGGTGCTTACGTCTGTTTTCCTGGGCGGTGATCAAACTCTGGTTGCTATTTGAGAGGTGAGAGACGGAGGTG
ORC2 site 2	oligo pool 1_132	GCGTTAGGGTGCTTACGTCTGTTTCCCAGCGAGGAAAAGCTGCCGAATTCGGTGTTTGAGAGGTGAGAGACGGAGGTG
ORC2 site 2	oligo pool 1_133	GCGTTAGGGTGCTTACGTCTGTTTGCCGTTTCCTGGGTGGTGCTCACGTTTTGGTTTGAGAGGTGAGAGACGGAGGTG
ORC2 site 3	oligo pool 6_1	GCGTTAGGGTGCTTACGTCTGTTTGGCATTTCACTTCTCTCAAAACCTGCCGGAGATTTGAGAGGTGAGAGACGGAGGTG
ORC2 site 3	oligo pool 6_2	GCGTTAGGGTGCTTACGTCTGTTTACAAGGTTAGTTCGCTCACAAGACAACAGGATAAGCTTTTGAGAGGTGAGAGACGGAGGTG
ORC2 site 3	oligo pool 6_3	GCGTTAGGGTGCTTACGTCTGTTTTCGTCCTTCTTCCTTTACGGGGAATAATCTGCATCTGTTTGAGAGGTGAGAGACGGAGGTG
ORC2 site 3	oligo pool 6_4	GCGTTAGGGTGCTTACGTCTGTTTAAAACCAAAACGCAGGGGAGCAAACAAGAGGATTTGAGAGGTGAGAGACGGAGGTG
ORC2 site 3	oligo pool 6_5	GCGTTAGGGTGCTTACGTCTGTTTATTAATATTTTGGCGCCTTGGCAACTCCAAACAACGCTTTGAGAGGTGAGAGACGGAGGTG
ORC2 site 3	oligo pool 6_6	GCGTTAGGGTGCTTACGTCTGTTTCGGCTGTCGCTCTCTGAGAGTAAGAGCGCGTTTGAGAGGTGAGAGACGGAGGTG
ORC2 site 3	oligo pool 6_7	GCGTTAGGGTGCTTACGTCTGTTTGCGAGCGAGCGAAGCCGGCAAGCAAGAGAATATTTGAGAGGTGAGAGACGGAGGTG
ORC2 site 3	oligo pool 6_8	GCGTTAGGGTGCTTACGTCTGTTTAGTGAAAACTGCAAAACACGCACACACCTACAGATTTGAGAGGTGAGAGACGGAGGTG
ORC2 site 3	oligo pool 6_9	GCGTTAGGGTGCTTACGTCTGTTTACAGCGGGCGTTAGGTTGGTATGTATGCCTTTTGAGAGGTGAGAGACGGAGGTG
ORC2 site 3	oligo pool 6_10	GCGTTAGGGTGCTTACGTCTGTTTGTATGCAGCCGCCATTTTGGGTACAAAACTGGTTTGAGAGGTGAGAGACGGAGGTG
ORC2 site 3	oligo pool 6_11	GCGTTAGGGTGCTTACGTCTGTTTTTTGCAAGTGAAAGGCAACCGTATGATTTGTGTTCGTTTTGAGAGGTGAGAGACGGAGGTG
ORC2 site 3	oligo pool 6_12	GCGTTAGGGTGCTTACGTCTGTTTATGCGTCACAGTGTGTCTGTGGGGCAACGTTTTGAGAGGTGAGAGACGGAGGTG
ORC2 site 3	oligo pool 6_13	GCGTTAGGGTGCTTACGTCTGTTTACATAACCTCACAAAGGGGAGAAAATGTGCTCCTAGCTTTGAGAGGTGAGAGACGGAGGTG
ORC2 site 3	oligo pool 6_14	GCGTTAGGGTGCTTACGTCTGTTTTAAGAAAACTCTGGTTTTCATTGCGGAAAGTGCGTGTTTTGAGAGGTGAGAGACGGAGGTG
ORC2 site 3	oligo pool 6_15	GCGTTAGGGTGCTTACGTCTGTTTTGTGCAGGGGAAAACGTTGAAAATTTTCCATGTCTCCTTTGAGAGGTGAGAGACGGAGGTG
ORC2 site 3	oligo pool 6_16	GCGTTAGGGTGCTTACGTCTGTTTCGAGACTGTGATGATGCATTTTGGCCCGAAGATTTGAGAGGTGAGAGACGGAGGTG
ORC2 site 3	oligo pool 6_17	GCGTTAGGGTGCTTACGTCTGTTTAGCGCAAGCGAGAGAGAACACAAAAGGGGTTTTGAGAGGTGAGAGACGGAGGTG
ORC2 site 3	oligo pool 6_18	GCGTTAGGGTGCTTACGTCTGTTTCCCCGCAGAACCCCGTAAAATCCAATGAAACTTTTGAGAGGTGAGAGACGGAGGTG
ORC2 site 3	oligo pool 6_19	GCGTTAGGGTGCTTACGTCTGTTTCGACCAACGACGTTAGCTTTGCATTTACGTAACAGAGTTTGAGAGGTGAGAGACGGAGGTG
ORC2 site 3	oligo pool 6_20	GCGTTAGGGTGCTTACGTCTGTTTCCGGATGCGGCCGATTGGTTGTCCGAACTGTTTGAGAGGTGAGAGACGGAGGTG
ORC2 site 3	oligo pool 6_21	GCGTTAGGGTGCTTACGTCTGTTTCGGCGGCGCCCGCATCACCATTTTCAGATCTTTGAGAGGTGAGAGACGGAGGTG
ORC2 site 3	oligo pool 6_22	GCGTTAGGGTGCTTACGTCTGTTTCGGACCGTCGGCAGTCACGTCCTTGGTGAATTTGAGAGGTGAGAGACGGAGGTG
ORC2 site 3	oligo pool 6_23	GCGTTAGGGTGCTTACGTCTGTTTTCCTCGCCGTTTATTTCTGTATCCACTTGCTTGTTCTTTTGAGAGGTGAGAGACGGAGGTG
ORC2 site 3	oligo pool 6_24	GCGTTAGGGTGCTTACGTCTGTTTAAAAGTCGCGCGTACGAATGAAATGACGACCGTTTGAGAGGTGAGAGACGGAGGTG
ORC2 site 3	oligo pool 6_25	GCGTTAGGGTGCTTACGTCTGTTTATGATAAATGCAAACGACAGCGTGTGTATATGGGTGCTTTGAGAGGTGAGAGACGGAGGTG
ORC2 site 3	oligo pool 6_26	GCGTTAGGGTGCTTACGTCTGTTTGGCGTTGCCACCTTGATGTTTTCCCAGTCATTTGAGAGGTGAGAGACGGAGGTG
ORC2 site 3	oligo pool 6_27	GCGTTAGGGTGCTTACGTCTGTTTTTGGGATTTTCTGTACGATACCACCCCAAATAAGCCTTTTGAGAGGTGAGAGACGGAGGTG
ORC2 site 3	oligo pool 6_28	GCGTTAGGGTGCTTACGTCTGTTTATATAAGGAGCTAAATGGGCGCGTGACTTGTCTGCTTTGAGAGGTGAGAGACGGAGGTG
ORC2 site 3	oligo pool 6_29	GCGTTAGGGTGCTTACGTCTGTTTAAAAGAAGTGTGTGCACACCCTTGGAAAAGCCGTTTGAGAGGTGAGAGACGGAGGTG
ORC2 site 3	oligo pool 6_30	GCGTTAGGGTGCTTACGTCTGTTTCCATCATTCACACACCAACACACGCGAAACCTTTGAGAGGTGAGAGACGGAGGTG
ORC2 site 3	oligo pool 6_31	GCGTTAGGGTGCTTACGTCTGTTTAAAAGAGGAAAAGAGGAACGAACGTCGGTTCTCTTCTTTTGAGAGGTGAGAGACGGAGGTG
ORC2 site 3	oligo pool 6_32	GCGTTAGGGTGCTTACGTCTGTTTCGATTCAACACACTTGTCCAATTTCATTGCGTTTGCGTTTGAGAGGTGAGAGACGGAGGTG
ORC2 site 3	oligo pool 6_33	GCGTTAGGGTGCTTACGTCTGTTTTTCAACAACAACTGTGATCGCCAAACATCAGAAAGCATTTGAGAGGTGAGAGACGGAGGTG
ORC2 site 3	oligo pool 6_34	GCGTTAGGGTGCTTACGTCTGTTTAACCGCATAATTTCAGCGCTCCACTAAGAAATCCAACTTTGAGAGGTGAGAGACGGAGGTG
ORC2 site 3	oligo pool 6_35	GCGTTAGGGTGCTTACGTCTGTTTTTTCGGCAAACTTCAACCCAAAAGCAATACACACTGTTTTGAGAGGTGAGAGACGGAGGTG
ORC2 site 3	oligo pool 6_36	GCGTTAGGGTGCTTACGTCTGTTTAAAACTAGCATTTTCCATTTTCAAAGGGGTGGCGCTTTGAGAGGTGAGAGACGGAGGTG
ORC2 site 3	oligo pool 6_37	GCGTTAGGGTGCTTACGTCTGTTTTGCTAAATGGGCGTATATTTTATTATTGCGGCAGGGCTTTGAGAGGTGAGAGACGGAGGTG
ORC2 site 3	oligo pool 6_38	GCGTTAGGGTGCTTACGTCTGTTTTATAGCTTTCTTTGTTCTTCCTACACACGCGGTTCGCTTTGAGAGGTGAGAGACGGAGGTG
ORC2 site 3	oligo pool 6_39	GCGTTAGGGTGCTTACGTCTGTTTGCAGAAATAGAGTGGGAAAGAGAGAACCCGAAAGAGCTTTGAGAGGTGAGAGACGGAGGTG
ORC2 site 3	oligo pool 6_40	GCGTTAGGGTGCTTACGTCTGTTTGGCGCGTTCATAACCGAATATGTGTGCGTGTTTGAGAGGTGAGAGACGGAGGTG
ORC2 site 3	oligo pool 6_41	GCGTTAGGGTGCTTACGTCTGTTTATCGGCAAATGTTTATGGCTAAAATGGGGCAAAGGATTTGAGAGGTGAGAGACGGAGGTG
ORC2 site 3	oligo pool 6_42	GCGTTAGGGTGCTTACGTCTGTTTTTTTGCAAGGCAGCAATTTGATATTTTGGCCAAGCTTTTGAGAGGTGAGAGACGGAGGTG
ORC2 site 3	oligo pool 6_43	GCGTTAGGGTGCTTACGTCTGTTTGGAGTTCATTGTATGCGGCGCCACAACCTTTTTGAGAGGTGAGAGACGGAGGTG
ORC2 site 3	oligo pool 6_44	GCGTTAGGGTGCTTACGTCTGTTTACATAACCTCAATTTAATTCATGCTCCTCGCTTGGCGTTTGAGAGGTGAGAGACGGAGGTG
ORC2 site 3	oligo pool 6_45	GCGTTAGGGTGCTTACGTCTGTTTTTCTTTGCCAAATTGTATGAGGTCATTTACTCGCGCATTTGAGAGGTGAGAGACGGAGGTG
ORC2 site 3	oligo pool 6_46	GCGTTAGGGTGCTTACGTCTGTTTCACACACACACGTGCAAAGTTCAGTCAGCCTTTGAGAGGTGAGAGACGGAGGTG
ORC2 site 3	oligo pool 6_47	GCGTTAGGGTGCTTACGTCTGTTTAGGATCGCAGGCATAAAAGCTGGAGCACGTTTTGAGAGGTGAGAGACGGAGGTG
ORC2 site 3	oligo pool 6_48	GCGTTAGGGTGCTTACGTCTGTTTGCAGGGTTAAATGTCCTGCGACGGCAAGCATTTGAGAGGTGAGAGACGGAGGTG
ORC2 site 3	oligo pool 6_49	GCGTTAGGGTGCTTACGTCTGTTTTTTTCCTGACAGCTGCACTACACCAAATTTCCCCTTTGAGAGGTGAGAGACGGAGGTG
ORC2 site 3	oligo pool 6_50	GCGTTAGGGTGCTTACGTCTGTTTTTTTCGCATGTGCAAATGTGTGTGGGCCCCTTTGAGAGGTGAGAGACGGAGGTG
ORC2 site 3	oligo pool 6_51	GCGTTAGGGTGCTTACGTCTGTTTAAAAGTGGGTCAAACTGCAGCGCGCTGCGTTTTGAGAGGTGAGAGACGGAGGTG
ORC2 site 3	oligo pool 6_52	GCGTTAGGGTGCTTACGTCTGTTTTATATGCACTGCGGTAAAATGAGCTCCCTGTTTTGGGTTTGAGAGGTGAGAGACGGAGGTG
ORC2 site 3	oligo pool 6_53	GCGTTAGGGTGCTTACGTCTGTTTCCTCCCCGCCGTCCTTGTGACCAAGCGAAATTTGAGAGGTGAGAGACGGAGGTG
ORC2 site 3	oligo pool 6_54	GCGTTAGGGTGCTTACGTCTGTTTCTCTAGATCCTTATTGGAGAGCACAGCAGGGGTCTTTGAGAGGTGAGAGACGGAGGTG
ORC2 site 3	oligo pool 6_55	GCGTTAGGGTGCTTACGTCTGTTTTACCGGCACAGGTATGAATAAGCCATCTTTGAACACCTTTGAGAGGTGAGAGACGGAGGTG
ORC2 site 3	oligo pool 6_56	GCGTTAGGGTGCTTACGTCTGTTTTTTTGCACTATTTCGCAGACGTTCCCACACTCTCTTTGAGAGGTGAGAGACGGAGGTG
ORC2 site 3	oligo pool 6_57	GCGTTAGGGTGCTTACGTCTGTTTAATCGACACAGATCAGCCACCGTGTCGATAGATTTGAGAGGTGAGAGACGGAGGTG
ORC2 site 3	oligo pool 6_58	GCGTTAGGGTGCTTACGTCTGTTTTCCGAGCAGCAGCTAGAAAGAAGGGAAGCATTTGAGAGGTGAGAGACGGAGGTG
ORC2 site 3	oligo pool 6_59	GCGTTAGGGTGCTTACGTCTGTTTGAAATTGGAAGCGGAGACAAAGAATCCGAGTCGAAGTTTGAGAGGTGAGAGACGGAGGTG
ORC2 site 3	oligo pool 6_60	GCGTTAGGGTGCTTACGTCTGTTTAGTCCGTAGTTCAGAGAGGAAGAATCAAACGCCATTTGAGAGGTGAGAGACGGAGGTG
ORC2 site 3	oligo pool 6_61	GCGTTAGGGTGCTTACGTCTGTTTGCTATGGTCATGGATGCGACCCAATCGCAGTTTGAGAGGTGAGAGACGGAGGTG
ORC2 site 3	oligo pool 6_62	GCGTTAGGGTGCTTACGTCTGTTTCCTTCGCCGCAATCTGTGGGACGCGAGTTTTTTGAGAGGTGAGAGACGGAGGTG
ORC2 site 3	oligo pool 6_63	GCGTTAGGGTGCTTACGTCTGTTTGTCCGCCAGTACTACACGCTGTTGAACAAGGTTTGAGAGGTGAGAGACGGAGGTG
ORC2 site 3	oligo pool 6_64	GCGTTAGGGTGCTTACGTCTGTTTCGCCCAACCACTTGCATCGCTTCTATAACCATTTGAGAGGTGAGAGACGGAGGTG
ORC2 site 3	oligo pool 6_65	GCGTTAGGGTGCTTACGTCTGTTTCAACTCGTCGTACATCCATGGAGAGTCCAAGCTTTTGAGAGGTGAGAGACGGAGGTG
ORC2 site 3	oligo pool 6_66	GCGTTAGGGTGCTTACGTCTGTTTGGTGGTCGGTCAGCGGGAGATCCACAACCGTTTGAGAGGTGAGAGACGGAGGTG
ORC2 site 3	oligo pool 6_67	GCGTTAGGGTGCTTACGTCTGTTTAATCCAGCAGCTGAACTTCAACGATTGCCACGTTTGAGAGGTGAGAGACGGAGGTG
ORC2 site 3	oligo pool 6_68	GCGTTAGGGTGCTTACGTCTGTTTCGAAGATCAGCCAGGTTGATGCCCAGGCCATTTGAGAGGTGAGAGACGGAGGTG
ORC2 site 3	oligo pool 6_69	GCGTTAGGGTGCTTACGTCTGTTTCTTTGGGCAACGGTGTGGTGGTTCAGGTCATTTGAGAGGTGAGAGACGGAGGTG
ORC2 site 3	oligo pool 6_70	GCGTTAGGGTGCTTACGTCTGTTTCCGGGGAGCTATCCAATGATGGCCAGCCGATTTGAGAGGTGAGAGACGGAGGTG
ORC2 site 3	oligo pool 6_71	GCGTTAGGGTGCTTACGTCTGTTTTGCGGCGTTTTACCCAGACGTTCGTTCTGGTTTGAGAGGTGAGAGACGGAGGTG
ORC2 site 3	oligo pool 6_72	GCGTTAGGGTGCTTACGTCTGTTTCCGCTCAGTCGCCGAAGAAGTACTACGTGCTTTGAGAGGTGAGAGACGGAGGTG
ORC2 site 3	oligo pool 6_73	GCGTTAGGGTGCTTACGTCTGTTTACAACGACATCTTCCGCTATCAGGATCTCTACATCGATTTGAGAGGTGAGAGACGGAGGTG
ORC2 site 3	oligo pool 6_74	GCGTTAGGGTGCTTACGTCTGTTTGACGAGCAGGATGGCGAGTCGCGATCGGAGTTTGAGAGGTGAGAGACGGAGGTG
ORC2 site 3	oligo pool 6_75	GCGTTAGGGTGCTTACGTCTGTTTAACGATGAGGAGCACGATGTGCAGGTCGTCTTTGAGAGGTGAGAGACGGAGGTG
ORC2 site 3	oligo pool 6_76	GCGTTAGGGTGCTTACGTCTGTTTGGTGGCACTGTGGATCAAGCTGTGCAGGTGTTTGAGAGGTGAGAGACGGAGGTG
ORC2 site 3	oligo pool 6_77	GCGTTAGGGTGCTTACGTCTGTTTGCGATGTAGTTGCCCAGCAGCCGCAGCAACTTTGAGAGGTGAGAGACGGAGGTG
ORC2 site 3	oligo pool 6_78	GCGTTAGGGTGCTTACGTCTGTTTCTCAGGTCGTGGTGCCCCAGCAGGTAGCTCTTTGAGAGGTGAGAGACGGAGGTG
ORC2 site 3	oligo pool 6_79	GCGTTAGGGTGCTTACGTCTGTTTCCGGTGGTGCTGCCCCACAGCAGATCTTCTTTTGAGAGGTGAGAGACGGAGGTG
ORC2 site 3	oligo pool 6_80	GCGTTAGGGTGCTTACGTCTGTTTCCGGACGTCCTGTGGCTGTTTTGCCACCAGTTTGAGAGGTGAGAGACGGAGGTG
ORC2 site 3	oligo pool 6_81	GCGTTAGGGTGCTTACGTCTGTTTCTGTTCCACTGCCCGCGCAGTTCACCGTTCTTTGAGAGGTGAGAGACGGAGGTG
ORC2 site 3	oligo pool 6_82	GCGTTAGGGTGCTTACGTCTGTTTGCCACAGCCCATCCAGAACGGTGTGGTGTCTTTGAGAGGTGAGAGACGGAGGTG
ORC2 site 3	oligo pool 6_83	GCGTTAGGGTGCTTACGTCTGTTTGTCCCACCCAGCGTGTCTCCCCTGGTACAGTTTGAGAGGTGAGAGACGGAGGTG
ORC2 site 3	oligo pool 6_84	GCGTTAGGGTGCTTACGTCTGTTTCGACCGGCACGCCTGTGTTGCCCATTGTTCTTTGAGAGGTGAGAGACGGAGGTG
ORC2 site 3	oligo pool 6_85	GCGTTAGGGTGCTTACGTCTGTTTGCTTCCAACAGTCGCCACTGGTGGCACCACTTTGAGAGGTGAGAGACGGAGGTG
ORC2 site 3	oligo pool 6_86	GCGTTAGGGTGCTTACGTCTGTTTGAAGTGGAGGTGGCGCCAAGGCAGCAGAAGTTTGAGAGGTGAGAGACGGAGGTG
ORC2 site 3	oligo pool 6_87	GCGTTAGGGTGCTTACGTCTGTTTCCTCCCACGCCCGTCGAGGATTTCAAGACCTTTGAGAGGTGAGAGACGGAGGTG
ORC2 site 3	oligo pool 6_88	GCGTTAGGGTGCTTACGTCTGTTTACGTACGCGAATCTCTTCAAGTCCACGTCCTTTTGAGAGGTGAGAGACGGAGGTG
ORC2 site 3	oligo pool 6_89	GCGTTAGGGTGCTTACGTCTGTTTTCCATCAGCAGCAACACCTATAACTCTTCCTCGGTTTGAGAGGTGAGAGACGGAGGTG
ORC2 site 3	oligo pool 6_90	GCGTTAGGGTGCTTACGTCTGTTTCAACCTCGGGTGGCGGTAATGGCAGTCAGGTTTGAGAGGTGAGAGACGGAGGTG
ORC2 site 3	oligo pool 6_91	GCGTTAGGGTGCTTACGTCTGTTTTTAGCTACTCCACCACCGCTTCGTCGTACATTTGAGAGGTGAGAGACGGAGGTG
ORC2 site 3	oligo pool 6_92	GCGTTAGGGTGCTTACGTCTGTTTACAACAGCAACGGCAACTCGCGACTGGACATTTGAGAGGTGAGAGACGGAGGTG
ORC2 site 3	oligo pool 6_93	GCGTTAGGGTGCTTACGTCTGTTTGCTGCCGCAGCGAAACAACTCGATCCGCAATTTGAGAGGTGAGAGACGGAGGTG
ORC2 site 3	oligo pool 6_94	GCGTTAGGGTGCTTACGTCTGTTTATCGTTCCACCCTTAAATTAAAAGGGGTCATTCCCCTTTTGAGAGGTGAGAGACGGAGGTG
ORC2 site 3	oligo pool 6_95	GCGTTAGGGTGCTTACGTCTGTTTTTGCTGTTTATACTTTACAGACTTTGAGCAGCGTCGCTTTGAGAGGTGAGAGACGGAGGTG
ORC2 site 3	oligo pool 6_96	GCGTTAGGGTGCTTACGTCTGTTTTCGAGCAACACGCAGCAGTTCGGTGATAATTTTGAGAGGTGAGAGACGGAGGTG
ORC2 site 3	oligo pool 6_97	GCGTTAGGGTGCTTACGTCTGTTTTTTTGGGCAATATACCGCACCACGCCAGCGTTTGAGAGGTGAGAGACGGAGGTG
ORC2 site 3	oligo pool 6_98	GCGTTAGGGTGCTTACGTCTGTTTAGGATGATCTGCGCGAGATCTTCTCACGCTTTTGAGAGGTGAGAGACGGAGGTG
ORC2 site 3	oligo pool 6_99	GCGTTAGGGTGCTTACGTCTGTTTTCGGAAATGTCCTGGAGCTGCGCATTTTGTTTTGAGAGGTGAGAGACGGAGGTG
ORC2 site 3	oligo pool 6_100	GCGTTAGGGTGCTTACGTCTGTTTCAAGGCTGGCAACAAGGTGCCACCAGGCATTTTGAGAGGTGAGAGACGGAGGTG
ORC2 site 3	oligo pool 6_101	GCGTTAGGGTGCTTACGTCTGTTTGCGCAGTCCGCTGAACTACGGATTCATTACCTTTGAGAGGTGAGAGACGGAGGTG
ORC2 site 3	oligo pool 6_102	GCGTTAGGGTGCTTACGTCTGTTTTACGACGATCCTGAGGCGGTGCAAAAGTGCTTTGAGAGGTGAGAGACGGAGGTG
ORC2 site 3	oligo pool 6_103	GCGTTAGGGTGCTTACGTCTGTTTTTCCATTTCATAGCCCCTATACTTCCCGGAGAACTCATTTGAGAGGTGAGAGACGGAGGTG
ORC2 site 3	oligo pool 6_104	GCGTTAGGGTGCTTACGTCTGTTTCCCGATGGCCAGAAGTTGAATGTGGAGGAGTTTGAGAGGTGAGAGACGGAGGTG
ORC2 site 3	oligo pool 6_105	GCGTTAGGGTGCTTACGTCTGTTTAAGAAGCCGCGTGTCCGCAACGACATGGTGTTTGAGAGGTGAGAGACGGAGGTG
ORC2 site 3	oligo pool 6_106	GCGTTAGGGTGCTTACGTCTGTTTGCGCCAGCAGATCGGTGGCAACAACCTGAATTTGAGAGGTGAGAGACGGAGGTG
ORC2 site 3	oligo pool 6_107	GCGTTAGGGTGCTTACGTCTGTTTCAACAACATGGGCCGTTTGGGCGGCAACAATTTGAGAGGTGAGAGACGGAGGTG
ORC2 site 3	oligo pool 6_108	GCGTTAGGGTGCTTACGTCTGTTTCCGCAGTCGCGTCCGATGGGCAACAACAATTTTGAGAGGTGAGAGACGGAGGTG
ORC2 site 3	oligo pool 6_109	GCGTTAGGGTGCTTACGTCTGTTTTGGCATGATGCGCAACAATGCCGGTGGCAATTTGAGAGGTGAGAGACGGAGGTG
ORC2 site 3	oligo pool 6_110	GCGTTAGGGTGCTTACGTCTGTTTCGGCGGTGGATTCGGACAGCGCCAGGATAATTTGAGAGGTGAGAGACGGAGGTG
ORC2 site 3	oligo pool 6_111	GCGTTAGGGTGCTTACGTCTGTTTCGCACCGGTGGCGGCAACAACCAGTCTAACTTTGAGAGGTGAGAGACGGAGGTG
ORC2 site 3	oligo pool 6_112	GCGTTAGGGTGCTTACGTCTGTTTGCGGTGCCGGAAATGGACAGAGTGGTGGTGTTTGAGAGGTGAGAGACGGAGGTG
ORC2 site 3	oligo pool 6_113	GCGTTAGGGTGCTTACGTCTGTTTAAAACGTCAACTGTCCTTTAAATGTTCCTGAGCGCATTTGAGAGGTGAGAGACGGAGGTG
ORC2 site 3	oligo pool 6_114	GCGTTAGGGTGCTTACGTCTGTTTTTCCAGCCAGTTCGTGCCAAAATATACCGAAATTCTGTTTGAGAGGTGAGAGACGGAGGTG
ORC2 site 3	oligo pool 6_115	GCGTTAGGGTGCTTACGTCTGTTTAAAAGAATGTAAGCTTCAGCTCGGCAACTGCTACTCTTTTGAGAGGTGAGAGACGGAGGTG
ORC2 site 3	oligo pool 6_116	GCGTTAGGGTGCTTACGTCTGTTTCTACCACCCACCACCCACTCACGGAATCAATTTGAGAGGTGAGAGACGGAGGTG
ORC2 site 3	oligo pool 6_117	GCGTTAGGGTGCTTACGTCTGTTTTAAGTCTCAACCAAGCACACCCACAAAACACTCATCGTTTGAGAGGTGAGAGACGGAGGTG
ORC2 site 3	oligo pool 6_118	GCGTTAGGGTGCTTACGTCTGTTTCAAAACACACGATCGCACACAAAAGCCAACACATTTGAGAGGTGAGAGACGGAGGTG
ORC2 site 3	oligo pool 6_119	GCGTTAGGGTGCTTACGTCTGTTTATTGGTTTGATACGAAGGAAAGGAGCAATGCAACACATTTGAGAGGTGAGAGACGGAGGTG
ORC2 site 3	oligo pool 6_120	GCGTTAGGGTGCTTACGTCTGTTTAAGATCACGATAAGCAAAGCAAGCACACAAGAACACATTTGAGAGGTGAGAGACGGAGGTG
ORC2 site 3	oligo pool 6_121	GCGTTAGGGTGCTTACGTCTGTTTAGGAAAAGCGAGGAAAACACAAACACACATCGACGTTTGAGAGGTGAGAGACGGAGGTG
ORC2 site 3	oligo pool 6_122	GCGTTAGGGTGCTTACGTCTGTTTTCGACGTTTAGCGCCCCAGAAAGAAAGTCCTTTGAGAGGTGAGAGACGGAGGTG
ORC2 site 3	oligo pool 6_123	GCGTTAGGGTGCTTACGTCTGTTTTGAGAGCGTGTGATGAGGGCAAATGCGGTGTTTGAGAGGTGAGAGACGGAGGTG
ORC2 site 3	oligo pool 6_124	GCGTTAGGGTGCTTACGTCTGTTTGCCGCAGGTGGGTGCGTGTTCGATGCAATCTTTGAGAGGTGAGAGACGGAGGTG
ORC2 site 3	oligo pool 6_125	GCGTTAGGGTGCTTACGTCTGTTTGATGGTCAGGAATAAACGGACGGACGGACGGTTTGAGAGGTGAGAGACGGAGGTG
ORC2 site 3	oligo pool 6_126	GCGTTAGGGTGCTTACGTCTGTTTAGTCAAGCAACTTAAACGATTTGGTGTTTCCAACGCATTTGAGAGGTGAGAGACGGAGGTG
ORC2 site 3	oligo pool 6_127	GCGTTAGGGTGCTTACGTCTGTTTAAATTCGTGTGAGCATCATTTGAGTTTTGTCGCAGGCTTTGAGAGGTGAGAGACGGAGGTG
ORC2 site 3	oligo pool 6_128	GCGTTAGGGTGCTTACGTCTGTTTTTTTGTTGTTCGACGCCTGCCCTAGAGAATCAATTGTTTGAGAGGTGAGAGACGGAGGTG
ORC2 site 3	oligo pool 6_129	GCGTTAGGGTGCTTACGTCTGTTTATATAACACCACGCATTTCTAGCACTGTGAACAGGGTTTTGAGAGGTGAGAGACGGAGGTG
ORC2 site 3	oligo pool 6_130	GCGTTAGGGTGCTTACGTCTGTTTGTTCAAACCTTAGCTCAACGATCAGTGCTGAAAGTGCTTTGAGAGGTGAGAGACGGAGGTG
ORC2 site 3	oligo pool 6_131	GCGTTAGGGTGCTTACGTCTGTTTATCAAGGCGACTTTACTTATCCAGCGACTGAATCCATTTGAGAGGTGAGAGACGGAGGTG
ORC2 site 3	oligo pool 6_132	GCGTTAGGGTGCTTACGTCTGTTTCAGCATTTAAATGAAATTGATGCGCACAAAGCCGAGCTTTGAGAGGTGAGAGACGGAGGTG
ORC2 site 3	oligo pool 6_133	GCGTTAGGGTGCTTACGTCTGTTTTAATTAATAACAAGCCAGTCGAAGAAGCCAGCCCACATTTGAGAGGTGAGAGACGGAGGTG
ORC2 site 4	oligo pool 5_1	GCGTTAGGGTGCTTACGTCTGTTTTCCCCTATCTGACCAATTTCTACGGAAATCCCCACTTTGAGAGGTGAGAGACGGAGGTG
ORC2 site 4	oligo pool 5_2	GCGTTAGGGTGCTTACGTCTGTTTTCCCGTACCCACGCCTACGGTTGGGAAACATTTGAGAGGTGAGAGACGGAGGTG
ORC2 site 4	oligo pool 5_3	GCGTTAGGGTGCTTACGTCTGTTTGAGTCCGCTGTAGAAAAGGCCCGCGAGCAGTTTGAGAGGTGAGAGACGGAGGTG
ORC2 site 4	oligo pool 5_4	GCGTTAGGGTGCTTACGTCTGTTTCCACCCTGATTGGCGCCGATCCCAAGGAGATTTGAGAGGTGAGAGACGGAGGTG
ORC2 site 4	oligo pool 5_5	GCGTTAGGGTGCTTACGTCTGTTTTCATCTTCACATCCGGCGCCACCGAGTCGATTTGAGAGGTGAGAGACGGAGGTG
ORC2 site 4	oligo pool 5_6	GCGTTAGGGTGCTTACGTCTGTTTATAATATCGCAGTAAAGGGTGTTGCCCGTTTCTACGGTTTGAGAGGTGAGAGACGGAGGTG
ORC2 site 4	oligo pool 5_7	GCGTTAGGGTGCTTACGTCTGTTTCACTAAGAAGCGACACGTGATCACCACCCAGTTTGAGAGGTGAGAGACGGAGGTG
ORC2 site 4	oligo pool 5_8	GCGTTAGGGTGCTTACGTCTGTTTACGGAGCACAAGTGCGTGCTGGACTCTTGTTTTGAGAGGTGAGAGACGGAGGTG
ORC2 site 4	oligo pool 5_9	GCGTTAGGGTGCTTACGTCTGTTTCGTGCTTTAGAGAACGAGGGCTTTAAAGTCACGTACCTTTGAGAGGTGAGAGACGGAGGTG
ORC2 site 4	oligo pool 5_10	GCGTTAGGGTGCTTACGTCTGTTTTGCCAGTGCTGGCCAACGGACTCATCGACCTTTGAGAGGTGAGAGACGGAGGTG
ORC2 site 4	oligo pool 5_11	GCGTTAGGGTGCTTACGTCTGTTTTCCAGCAACTGGAGGAAACCATCACATCGGTTTGAGAGGTGAGAGACGGAGGTG
ORC2 site 4	oligo pool 5_12	GCGTTAGGGTGCTTACGTCTGTTTAGACCTCGCTGGTGTCCATTATGACGGTGATTTGAGAGGTGAGAGACGGAGGTG
ORC2 site 4	oligo pool 5_13	GCGTTAGGGTGCTTACGTCTGTTTATAACGAAATCGGCGTACGGCAACCCGTCGTTTGAGAGGTGAGAGACGGAGGTG
ORC2 site 4	oligo pool 5_14	GCGTTAGGGTGCTTACGTCTGTTTATGAGATTGGCAAACTGTGCCGGTCTCGCCTTTGAGAGGTGAGAGACGGAGGTG
ORC2 site 4	oligo pool 5_15	GCGTTAGGGTGCTTACGTCTGTTTGAGTATTCTTTCACACGGATGCCGCTCAGGCTTTGAGAGGTGAGAGACGGAGGTG
ORC2 site 4	oligo pool 5_16	GCGTTAGGGTGCTTACGTCTGTTTGGTGGGAAAGGTCCCGCTGGACGTTAACGCTTTGAGAGGTGAGAGACGGAGGTG
ORC2 site 4	oligo pool 5_17	GCGTTAGGGTGCTTACGTCTGTTTTTGACCTGATGTCTATATCCGGCCACAAAATCTACGGTTTGAGAGGTGAGAGACGGAGGTG
ORC2 site 4	oligo pool 5_18	GCGTTAGGGTGCTTACGTCTGTTTCCCAAAGGGTGTAGGCGCCCTGTATGTCCGTTTGAGAGGTGAGAGACGGAGGTG
ORC2 site 4	oligo pool 5_19	GCGTTAGGGTGCTTACGTCTGTTTCCGAGGGTTCGCCTCGAGCCCATCCAAAGTTTTGAGAGGTGAGAGACGGAGGTG
ORC2 site 4	oligo pool 5_20	GCGTTAGGGTGCTTACGTCTGTTTCAGGAGCGTGGCCTAAGGAGCGGAACGGTTTTTGAGAGGTGAGAGACGGAGGTG
ORC2 site 4	oligo pool 5_21	GCGTTAGGGTGCTTACGTCTGTTTCCGTGGGATTGGGAGCTGCTGCGGAACTTTTTTGAGAGGTGAGAGACGGAGGTG
ORC2 site 4	oligo pool 5_22	GCGTTAGGGTGCTTACGTCTGTTTCTTTGCGTGAGATGGACTACGACAAGAAATGGGTGTTTGAGAGGTGAGAGACGGAGGTG
ORC2 site 4	oligo pool 5_23	GCGTTAGGGTGCTTACGTCTGTTTGACTTTCTATCCAATCGCCTGCTGGACAGGATTTCATTTGAGAGGTGAGAGACGGAGGTG
ORC2 site 4	oligo pool 5_24	GCGTTAGGGTGCTTACGTCTGTTTAGTGCCTTGCCGCATGTCATCAGGAATGGTTTTGAGAGGTGAGAGACGGAGGTG
ORC2 site 4	oligo pool 5_25	GCGTTAGGGTGCTTACGTCTGTTTGATGCCAAAGCCACATACAATGGTTGCCTGAATTTGTTTGAGAGGTGAGAGACGGAGGTG
ORC2 site 4	oligo pool 5_26	GCGTTAGGGTGCTTACGTCTGTTTTCGTTTGCCTATGTCGAGGGCGAGTCACTATTTGAGAGGTGAGAGACGGAGGTG
ORC2 site 4	oligo pool 5_27	GCGTTAGGGTGCTTACGTCTGTTTCTGATGGCTCTTAAGGACGTGGCCCTGAGCTTTGAGAGGTGAGAGACGGAGGTG
ORC2 site 4	oligo pool 5_28	GCGTTAGGGTGCTTACGTCTGTTTCACCTCCGCCTCCCTGGAGCCCTCCTATGTTTTTGAGAGGTGAGAGACGGAGGTG
ORC2 site 4	oligo pool 5_29	GCGTTAGGGTGCTTACGTCTGTTTCTGCGTGCCATCGGCACCGACGAGGATCTTTTTGAGAGGTGAGAGACGGAGGTG
ORC2 site 4	oligo pool 5_30	GCGTTAGGGTGCTTACGTCTGTTTGCCCACAGCTCCATACGCTTTGGCATCGGGTTTGAGAGGTGAGAGACGGAGGTG
ORC2 site 4	oligo pool 5_31	GCGTTAGGGTGCTTACGTCTGTTTCGCTTTACCACCGTCGAGGAGGTGGACTACTTTGAGAGGTGAGAGACGGAGGTG
ORC2 site 4	oligo pool 5_32	GCGTTAGGGTGCTTACGTCTGTTTACCGCCGATAAGTGCATCAAGCATGTGGAGTTTGAGAGGTGAGAGACGGAGGTG
ORC2 site 4	oligo pool 5_33	GCGTTAGGGTGCTTACGTCTGTTTCGCGAGATGTCGCCGCTGTGGGAGATGGTCTTTGAGAGGTGAGAGACGGAGGTG
ORC2 site 4	oligo pool 5_34	GCGTTAGGGTGCTTACGTCTGTTTCAAGAGGGCATCGACCTAAAGACCATCCAATGGTTTTGAGAGGTGAGAGACGGAGGTG
ORC2 site 4	oligo pool 5_35	GCGTTAGGGTGCTTACGTCTGTTTAAGCCGTTACTGTTACACCACACTTTGAAAGCGAATTTGAGAGGTGAGAGACGGAGGTG
ORC2 site 4	oligo pool 5_36	GCGTTAGGGTGCTTACGTCTGTTTTAAGCTTAGTCCGAACGAATGTGCTTGTGTAAGAGGTTTTGAGAGGTGAGAGACGGAGGTG
ORC2 site 4	oligo pool 5_37	GCGTTAGGGTGCTTACGTCTGTTTAAAAGCGAAAACGGCTCAAAGTGCGACGGCTTTGAGAGGTGAGAGACGGAGGTG
ORC2 site 4	oligo pool 5_38	GCGTTAGGGTGCTTACGTCTGTTTATATGCAAATGATGCAATAATTTGCATTCGCCGCTGGTTTGAGAGGTGAGAGACGGAGGTG
ORC2 site 4	oligo pool 5_39	GCGTTAGGGTGCTTACGTCTGTTTTCAAGGTTCAGTTGGCCTTCTTCTGGGGTGTTTGAGAGGTGAGAGACGGAGGTG
ORC2 site 4	oligo pool 5_40	GCGTTAGGGTGCTTACGTCTGTTTAGCCGCTGGATCCACCGCCCAGGATCTTACTTTGAGAGGTGAGAGACGGAGGTG
ORC2 site 4	oligo pool 5_41	GCGTTAGGGTGCTTACGTCTGTTTGGCGCTGGGCGAACATGTGCAAGTACAACTTTTGAGAGGTGAGAGACGGAGGTG
ORC2 site 4	oligo pool 5_42	GCGTTAGGGTGCTTACGTCTGTTTGCGGGAAGATGGGGATGTAGCCGAGCATGATTTGAGAGGTGAGAGACGGAGGTG
ORC2 site 4	oligo pool 5_43	GCGTTAGGGTGCTTACGTCTGTTTCGATCCACAGGAATCCAAAATACGAGAAGGTGGCTTTGAGAGGTGAGAGACGGAGGTG
ORC2 site 4	oligo pool 5_44	GCGTTAGGGTGCTTACGTCTGTTTGTTCCACTTGTTGGGCATCACCACACTCCATTTGAGAGGTGAGAGACGGAGGTG
ORC2 site 4	oligo pool 5_45	GCGTTAGGGTGCTTACGTCTGTTTCACGCTGTTCTCACGGGCATAGCTCTGGGCTTTGAGAGGTGAGAGACGGAGGTG
ORC2 site 4	oligo pool 5_46	GCGTTAGGGTGCTTACGTCTGTTTCCACCAGAAGCACAGCAGCTCCCCAGTCACTTTGAGAGGTGAGAGACGGAGGTG
ORC2 site 4	oligo pool 5_47	GCGTTAGGGTGCTTACGTCTGTTTGCCGATGGGATACAGGACAATGAATGTGGTGTAGCTTTGAGAGGTGAGAGACGGAGGTG
ORC2 site 4	oligo pool 5_48	GCGTTAGGGTGCTTACGTCTGTTTGCAGGAACACCACAAAATGCGGCACCACCTTTTGAGAGGTGAGAGACGGAGGTG
ORC2 site 4	oligo pool 5_49	GCGTTAGGGTGCTTACGTCTGTTTGCGTAATATCCATATCGGATGATCTCAGTGATGGCCCTTTGAGAGGTGAGAGACGGAGGTG
ORC2 site 4	oligo pool 5_50	GCGTTAGGGTGCTTACGTCTGTTTCAGGGCGATGGGCAGACCGGGTGAAACCTTTTTTGAGAGGTGAGAGACGGAGGTG
ORC2 site 4	oligo pool 5_51	GCGTTAGGGTGCTTACGTCTGTTTGCCATCACCACGCCGACGACCACCATCATGTTTGAGAGGTGAGAGACGGAGGTG
ORC2 site 4	oligo pool 5_52	GCGTTAGGGTGCTTACGTCTGTTTCGGCTGAACACCTGGAAGCCAGTGACCACCTTTGAGAGGTGAGAGACGGAGGTG
ORC2 site 4	oligo pool 5_53	GCGTTAGGGTGCTTACGTCTGTTTGGGTTCGACTTGACCAATCCAAAAGAAGCATTGAGTTTTGAGAGGTGAGAGACGGAGGTG
ORC2 site 4	oligo pool 5_54	GCGTTAGGGTGCTTACGTCTGTTTATCTCCACGAACGCGGCATTCTGGAAGATGTTTGAGAGGTGAGAGACGGAGGTG
ORC2 site 4	oligo pool 5_55	GCGTTAGGGTGCTTACGTCTGTTTATCACGGCCAGCCGAGTATACTCCCACAACTTTGAGAGGTGAGAGACGGAGGTG
ORC2 site 4	oligo pool 5_56	GCGTTAGGGTGCTTACGTCTGTTTCCTGGGCACGGAACTCCGGACCCTGCAATATTTGAGAGGTGAGAGACGGAGGTG
ORC2 site 4	oligo pool 5_57	GCGTTAGGGTGCTTACGTCTGTTTTGTAGTAGTTGACCAGCTGCCACAGGATGTAGCTTTGAGAGGTGAGAGACGGAGGTG
ORC2 site 4	oligo pool 5_58	GCGTTAGGGTGCTTACGTCTGTTTGACCACCTGGCCGGCGTTGTACGCAAACAGTTTGAGAGGTGAGAGACGGAGGTG
ORC2 site 4	oligo pool 5_59	GCGTTAGGGTGCTTACGTCTGTTTGTACAATTTAGTGACCGCCGACGGCTCCTTTTTGAGAGGTGAGAGACGGAGGTG
ORC2 site 4	oligo pool 5_60	GCGTTAGGGTGCTTACGTCTGTTTGGAAGCGCCTGGTTTGCTGGACTTGGACACTTTGAGAGGTGAGAGACGGAGGTG
ORC2 site 4	oligo pool 5_61	GCGTTAGGGTGCTTACGTCTGTTTTGCCTTTGCTGACATGTTGGAGCGGAGATGTTTGAGAGGTGAGAGACGGAGGTG
ORC2 site 4	oligo pool 5_62	GCGTTAGGGTGCTTACGTCTGTTTTGTGAACTTTCACCTTGCCGATCGCCGCTGTTTGAGAGGTGAGAGACGGAGGTG
ORC2 site 4	oligo pool 5_63	GCGTTAGGGTGCTTACGTCTGTTTAACTAATCAGTCGTCACAGTCTTATCGCCCTGTAGCTTTGAGAGGTGAGAGACGGAGGTG
ORC2 site 4	oligo pool 5_64	GCGTTAGGGTGCTTACGTCTGTTTGCGATAATTCCGAAGTCGCTTTCACCTGATTGGGTTTGAGAGGTGAGAGACGGAGGTG
ORC2 site 4	oligo pool 5_65	GCGTTAGGGTGCTTACGTCTGTTTTCAGTATGACCGCACGGCGACCACACAAAATTTGAGAGGTGAGAGACGGAGGTG
ORC2 site 4	oligo pool 5_66	GCGTTAGGGTGCTTACGTCTGTTTAAGTTAACAATGCCACAACCATTAGGCATGCTTAGCATTTGAGAGGTGAGAGACGGAGGTG
ORC2 site 4	oligo pool 5_67	GCGTTAGGGTGCTTACGTCTGTTTGAACTAGCCCATTGTACGCTTTGCATTTCTAACCACATTTGAGAGGTGAGAGACGGAGGTG
ORC2 site 4	oligo pool 5_68	GCGTTAGGGTGCTTACGTCTGTTTTTTCGCTTAAAGCAGCCCACTGTAGGCGGCTTTGAGAGGTGAGAGACGGAGGTG
ORC2 site 4	oligo pool 5_69	GCGTTAGGGTGCTTACGTCTGTTTCTGACGTTTCCCAGCGAACGACGGCTGGTTTTTGAGAGGTGAGAGACGGAGGTG
ORC2 site 4	oligo pool 5_70	GCGTTAGGGTGCTTACGTCTGTTTTGCGCGATGAGCCAGCAAGGCAGCTAAACTTTTGAGAGGTGAGAGACGGAGGTG
ORC2 site 4	oligo pool 5_71	GCGTTAGGGTGCTTACGTCTGTTTTTCTGGTCGCCTGGTGGAAACCGAACCGAATTTGAGAGGTGAGAGACGGAGGTG
ORC2 site 4	oligo pool 5_72	GCGTTAGGGTGCTTACGTCTGTTTCCACCTGCCAAGTCGCGTGTGTGTGGTGTTTTTGAGAGGTGAGAGACGGAGGTG
ORC2 site 4	oligo pool 5_73	GCGTTAGGGTGCTTACGTCTGTTTGCCTGTGGACCGACCCCAGCTCTCCATTAATTTGAGAGGTGAGAGACGGAGGTG
ORC2 site 4	oligo pool 5_74	GCGTTAGGGTGCTTACGTCTGTTTCCGGAGCGAATCGCTTGTCGCCGTTGTCGAAATTTGAGAGGTGAGAGACGGAGGTG
ORC2 site 4	oligo pool 5_75	GCGTTAGGGTGCTTACGTCTGTTTTTCGCAGCTCGTTCGCAATCGGAATTGGAATTTGAGAGGTGAGAGACGGAGGTG
ORC2 site 4	oligo pool 5_76	GCGTTAGGGTGCTTACGTCTGTTTCTTTTGTTCCGAAAGCAAAAGGCCGCTAGGCTTTGAGAGGTGAGAGACGGAGGTG
ORC2 site 4	oligo pool 5_77	GCGTTAGGGTGCTTACGTCTGTTTCACAACACGGCACGTGCTGCTGCACACGATTTTGAGAGGTGAGAGACGGAGGTG
ORC2 site 4	oligo pool 5_78	GCGTTAGGGTGCTTACGTCTGTTTTTGTTTTATGTGGGCGGAGGCCCGCAACCATTTGAGAGGTGAGAGACGGAGGTG
ORC2 site 4	oligo pool 5_79	GCGTTAGGGTGCTTACGTCTGTTTAAAAGCCGACGCCTTATCAGCAGCAGCAATTTTGAGAGGTGAGAGACGGAGGTG
ORC2 site 4	oligo pool 5_80	GCGTTAGGGTGCTTACGTCTGTTTCCGCCTGGCTTATCAGCAGCGGCGATTGCTATTTGAGAGGTGAGAGACGGAGGTG
ORC2 site 4	oligo pool 5_81	GCGTTAGGGTGCTTACGTCTGTTTCGGCAATTCACCCAGAGCAGCGCCCACAAATTTGAGAGGTGAGAGACGGAGGTG
ORC2 site 4	oligo pool 5_82	GCGTTAGGGTGCTTACGTCTGTTTAAAACGAGAACCCCGCCAAAAGTGAATTCCCTTTTGAGAGGTGAGAGACGGAGGTG
ORC2 site 4	oligo pool 5_83	GCGTTAGGGTGCTTACGTCTGTTTCCAGAGCGGGCAGACCAACGAAATGCCGTCTTTGAGAGGTGAGAGACGGAGGTG
ORC2 site 4	oligo pool 5_84	GCGTTAGGGTGCTTACGTCTGTTTAAATGCCAGCAAAACGGCATTCGGCAGAGTTTTGAGAGGTGAGAGACGGAGGTG
ORC2 site 4	oligo pool 5_85	GCGTTAGGGTGCTTACGTCTGTTTGCGAGCGAGACGACGCTAGTGTCGCAATGGTTTGAGAGGTGAGAGACGGAGGTG
ORC2 site 4	oligo pool 5_86	GCGTTAGGGTGCTTACGTCTGTTTAAATTGCCAAAGCTGACAAATTGCGGCAGTTTAAGGTTTGAGAGGTGAGAGACGGAGGTG
ORC2 site 4	oligo pool 5_87	GCGTTAGGGTGCTTACGTCTGTTTTTTAAGCCGAGCTAACAAATTCATCGCTCTCTTTCGCTTTGAGAGGTGAGAGACGGAGGTG
ORC2 site 4	oligo pool 5_88	GCGTTAGGGTGCTTACGTCTGTTTAGTGCACGTTTACACATTCTTGTTTAAAGCGAAGGGCTTTGAGAGGTGAGAGACGGAGGTG
ORC2 site 4	oligo pool 5_89	GCGTTAGGGTGCTTACGTCTGTTTAATCAAAACAAATTGACTGGTTCGGCGAGCGGCTTTGAGAGGTGAGAGACGGAGGTG
ORC2 site 4	oligo pool 5_90	GCGTTAGGGTGCTTACGTCTGTTTTAACAGAGGGCGCCACCTTGATGGTGAGGGTTTGAGAGGTGAGAGACGGAGGTG
ORC2 site 4	oligo pool 5_91	GCGTTAGGGTGCTTACGTCTGTTTAAAAGTCATGAAAACCCATTGCCTCTATACACGCCCTTTGAGAGGTGAGAGACGGAGGTG
ORC2 site 4	oligo pool 5_92	GCGTTAGGGTGCTTACGTCTGTTTCGCGCCCCTCTTGCCATCTCGTTCTCGTTTTTTGAGAGGTGAGAGACGGAGGTG
ORC2 site 4	oligo pool 5_93	GCGTTAGGGTGCTTACGTCTGTTTCCACTGTGCAACATGCCCAGCAATTGGAGATTTGAGAGGTGAGAGACGGAGGTG
ORC2 site 4	oligo pool 5_94	GCGTTAGGGTGCTTACGTCTGTTTGTTTGAACACCACAATTTCTAATGCAAACACTCGCGCTTTGAGAGGTGAGAGACGGAGGTG
ORC2 site 4	oligo pool 5_95	GCGTTAGGGTGCTTACGTCTGTTTCCCTGCAAACGCTTGAACATTTTGCTCAATTTTGAGCTTTGAGAGGTGAGAGACGGAGGTG
ORC2 site 4	oligo pool 5_96	GCGTTAGGGTGCTTACGTCTGTTTAGTCATTTTGTTTGCTCACATCACAGGCCAACAGATTTGAGAGGTGAGAGACGGAGGTG
ORC2 site 4	oligo pool 5_97	GCGTTAGGGTGCTTACGTCTGTTTCCCCAAACGCTACGGCTTGTGTTCTACGACTTTGAGAGGTGAGAGACGGAGGTG
ORC2 site 4	oligo pool 5_98	GCGTTAGGGTGCTTACGTCTGTTTGATGGCCGTTGGAGCGGGAATAGAGAACTGTTTGAGAGGTGAGAGACGGAGGTG
ORC2 site 4	oligo pool 5_99	GCGTTAGGGTGCTTACGTCTGTTTGGCGCCCACTCCGGCCGGACATTTTGTTTTTTTGAGAGGTGAGAGACGGAGGTG
ORC2 site 4	oligo pool 5_100	GCGTTAGGGTGCTTACGTCTGTTTTCATTTTGCTTATTGCACAAATTTCTACTCGGCCCGCTTTGAGAGGTGAGAGACGGAGGTG
ORC2 site 4	oligo pool 5_101	GCGTTAGGGTGCTTACGTCTGTTTAAAATCACAGCTTGCCCCATTTATGCGCCAAATTTGAGAGGTGAGAGACGGAGGTG
ORC2 site 4	oligo pool 5_102	GCGTTAGGGTGCTTACGTCTGTTTAAACTATCGCCTAACACCGCCGATTAACTAACAGCCTTTGAGAGGTGAGAGACGGAGGTG
ORC2 site 4	oligo pool 5_103	GCGTTAGGGTGCTTACGTCTGTTTGTGCCAAAGAAGCGGCGACTAAAAGCGTTCTTTGAGAGGTGAGAGACGGAGGTG
ORC2 site 4	oligo pool 5_104	GCGTTAGGGTGCTTACGTCTGTTTATTATTGTGGGCGTTCAACGTTTTCCCACATGAATCATTTGAGAGGTGAGAGACGGAGGTG
ORC2 site 4	oligo pool 5_105	GCGTTAGGGTGCTTACGTCTGTTTTAACAGGCAAGCAGCAGCCACAAGCCACAATTTGAGAGGTGAGAGACGGAGGTG
ORC2 site 4	oligo pool 5_106	GCGTTAGGGTGCTTACGTCTGTTTAAAAGCGAACCCAACTATTTGCCTTGCGTGTGTTTGAGAGGTGAGAGACGGAGGTG
ORC2 site 4	oligo pool 5_107	GCGTTAGGGTGCTTACGTCTGTTTTGTGTGTATGCGAACCCCAAGGCGAAATAAAAGAATTTGAGAGGTGAGAGACGGAGGTG
ORC2 site 4	oligo pool 5_108	GCGTTAGGGTGCTTACGTCTGTTTGAAGCAGCATTCGATTCGACGGTGGGAAACCTTTGAGAGGTGAGAGACGGAGGTG
ORC2 site 4	oligo pool 5_109	GCGTTAGGGTGCTTACGTCTGTTTAGTTTGTTGGCTCTGCTCCAAGATTCCGCCTTTGAGAGGTGAGAGACGGAGGTG
ORC2 site 4	oligo pool 5_110	GCGTTAGGGTGCTTACGTCTGTTTCCCCAAATGGCCAGTGGAGCCGTTGACCAGTTTGAGAGGTGAGAGACGGAGGTG
ORC2 site 4	oligo pool 5_111	GCGTTAGGGTGCTTACGTCTGTTTCGAGCGTATGGTCAGCTATTGATGTTTGCCTTGGTTTGAGAGGTGAGAGACGGAGGTG
ORC2 site 4	oligo pool 5_112	GCGTTAGGGTGCTTACGTCTGTTTTTTTCCATCGCCAGCAACCCTACTGCTCCATTTGAGAGGTGAGAGACGGAGGTG
ORC2 site 4	oligo pool 5_113	GCGTTAGGGTGCTTACGTCTGTTTAGCGGGAGCTGCTTAACAGGCGCAAATTAATTTGAGAGGTGAGAGACGGAGGTG
ORC2 site 4	oligo pool 5_114	GCGTTAGGGTGCTTACGTCTGTTTACACTTTCCCACAGATTAAGCACTTTGAACTTGGTGGTTTGAGAGGTGAGAGACGGAGGTG
ORC2 site 4	oligo pool 5_115	GCGTTAGGGTGCTTACGTCTGTTTGGGGCCATGAGAACAGCCTTGAACCAAATACATTTGAGAGGTGAGAGACGGAGGTG
ORC2 site 4	oligo pool 5_116	GCGTTAGGGTGCTTACGTCTGTTTCTCCAAACGAAAGGGCCAGTTAACGTTCAACTGATTTGAGAGGTGAGAGACGGAGGTG
ORC2 site 4	oligo pool 5_117	GCGTTAGGGTGCTTACGTCTGTTTCCCTGGCACTGGCGACGCTCTAAAATGCTGTTTGAGAGGTGAGAGACGGAGGTG
ORC2 site 4	oligo pool 5_118	GCGTTAGGGTGCTTACGTCTGTTTTTTTGGATGAGTGCCAAGTTGAGTTAACGACTTGGCTTTGAGAGGTGAGAGACGGAGGTG
ORC2 site 4	oligo pool 5_119	GCGTTAGGGTGCTTACGTCTGTTTCCCATACCCCTGAAGTACCCCTCCGCCCACTTTGAGAGGTGAGAGACGGAGGTG
ORC2 site 4	oligo pool 5_120	GCGTTAGGGTGCTTACGTCTGTTTCCCCATCAGCAGCCCATTCCCCAGTGGAGATTTGAGAGGTGAGAGACGGAGGTG
ORC2 site 4	oligo pool 5_121	GCGTTAGGGTGCTTACGTCTGTTTCCACTGGCCAGTCGACTGACAGACCACGCCTTTGAGAGGTGAGAGACGGAGGTG
ORC2 site 4	oligo pool 5_122	GCGTTAGGGTGCTTACGTCTGTTTGGGGAACTTGGGGAACTTGACGTGAATGTGATTTGAGAGGTGAGAGACGGAGGTG
ORC2 site 4	oligo pool 5_123	GCGTTAGGGTGCTTACGTCTGTTTCCGCCCATCCACTTGTTGCGCGATCGTGAGTTTGAGAGGTGAGAGACGGAGGTG
ORC2 site 4	oligo pool 5_124	GCGTTAGGGTGCTTACGTCTGTTTCGCCTGTTAACCAAACTGGATTTTGGGGCCTTTGAGAGGTGAGAGACGGAGGTG
ORC2 site 4	oligo pool 5_125	GCGTTAGGGTGCTTACGTCTGTTTTGACTGACCGCACTATCGAATGCCGGGACGTTTGAGAGGTGAGAGACGGAGGTG
ORC2 site 4	oligo pool 5_126	GCGTTAGGGTGCTTACGTCTGTTTGACAAGCGAGGCGTTGACACTTGCCAATTTTTTGAGAGGTGAGAGACGGAGGTG
ORC2 site 4	oligo pool 5_127	GCGTTAGGGTGCTTACGTCTGTTTACCAATCAACCATCGAACCGGCCGGGAACCTTTGAGAGGTGAGAGACGGAGGTG
ORC2 site 4	oligo pool 5_128	GCGTTAGGGTGCTTACGTCTGTTTCCGAACCGCACCATCGCACCATTGCACCACTTTGAGAGGTGAGAGACGGAGGTG
ORC2 site 4	oligo pool 5_129	GCGTTAGGGTGCTTACGTCTGTTTGTACAACCACCGACCGCGTCACAGAGGGCCTTTGAGAGGTGAGAGACGGAGGTG
ORC2 site 4	oligo pool 5_130	GCGTTAGGGTGCTTACGTCTGTTTACACCCATTTTGGTGGGTGGGTTGCGGTTGTTTGAGAGGTGAGAGACGGAGGTG
ORC2 site 4	oligo pool 5_131	GCGTTAGGGTGCTTACGTCTGTTTACTGTGGGGCAATTAGCGAGTAACCTTAACCTTAGCTTTGAGAGGTGAGAGACGGAGGTG
ORC2 site 4	oligo pool 5_132	GCGTTAGGGTGCTTACGTCTGTTTAAAAGCTCAAATCGAAACCTGTGCTATGAGGCGCTTTGAGAGGTGAGAGACGGAGGTG
ORC2 site 4	oligo pool 5_133	GCGTTAGGGTGCTTACGTCTGTTTCCAAAAGTGTTTAGCTGGTGGCCGGGCCACTTTGAGAGGTGAGAGACGGAGGTG
ORC2 site 5	oligo pool 9_1	GCGTTAGGGTGCTTACGTCTGTTTGGGGTTAAAGAGAGCCAGCGGCTGACAGGGTTTGAGAGGTGAGAGACGGAGGTG
ORC2 site 5	oligo pool 9_2	GCGTTAGGGTGCTTACGTCTGTTTAAATATTCTGTACCACGAAAGCTAATGAACGGCCGGATTTGAGAGGTGAGAGACGGAGGTG
ORC2 site 5	oligo pool 9_3	GCGTTAGGGTGCTTACGTCTGTTTTCAATTGAATCAGTTGGCAGAACGAGACGGAAAACTGTTTGAGAGGTGAGAGACGGAGGTG
ORC2 site 5	oligo pool 9_4	GCGTTAGGGTGCTTACGTCTGTTTAAAAGAGACGGAGGGGCCAAAGAGGCCAAGTTTGAGAGGTGAGAGACGGAGGTG
ORC2 site 5	oligo pool 9_5	GCGTTAGGGTGCTTACGTCTGTTTAAAACAATTGACAGTCAGTCACAGTGCGTTGGAGGTTTGAGAGGTGAGAGACGGAGGTG
ORC2 site 5	oligo pool 9_6	GCGTTAGGGTGCTTACGTCTGTTTAGTCGAGAAAGAGGTGGCTATATTACGAGCGAGCTTTGAGAGGTGAGAGACGGAGGTG
ORC2 site 5	oligo pool 9_7	GCGTTAGGGTGCTTACGTCTGTTTGAGAGGGAAGCGAATAGCCTGTCTGTGCGCTTTGAGAGGTGAGAGACGGAGGTG
ORC2 site 5	oligo pool 9_8	GCGTTAGGGTGCTTACGTCTGTTTACGAAACTTGCCTTAAATCGAAAGAACTGTGCACTGCTTTGAGAGGTGAGAGACGGAGGTG
ORC2 site 5	oligo pool 9_9	GCGTTAGGGTGCTTACGTCTGTTTAGGTTTCCAAGCGTAAGAAGCTCCACTGTATTTCTGTTTTGAGAGGTGAGAGACGGAGGTG
ORC2 site 5	oligo pool 9_10	GCGTTAGGGTGCTTACGTCTGTTTGGCAATGCAATCAATCAGATAGCAACAGCCAACAGATTTGAGAGGTGAGAGACGGAGGTG
ORC2 site 5	oligo pool 9_11	GCGTTAGGGTGCTTACGTCTGTTTTTATCGCTCTTTGGCCAAGTGTTATCGTTTGGGTTTCTTTGAGAGGTGAGAGACGGAGGTG
ORC2 site 5	oligo pool 9_12	GCGTTAGGGTGCTTACGTCTGTTTAATTAACCGATTGCCTGGAACTTTAGCGTTTGCTTCTTTTGAGAGGTGAGAGACGGAGGTG
ORC2 site 5	oligo pool 9_13	GCGTTAGGGTGCTTACGTCTGTTTAATGCGTTTCGAGTGCCCCAATGATATCAGAGCTTTGAGAGGTGAGAGACGGAGGTG
ORC2 site 5	oligo pool 9_14	GCGTTAGGGTGCTTACGTCTGTTTACTAAACAAACCTTTAGTTGTTTATCGTGCGCACGGCTTTGAGAGGTGAGAGACGGAGGTG
ORC2 site 5	oligo pool 9_15	GCGTTAGGGTGCTTACGTCTGTTTTCCAATGCGATCAAAGAGCAGATGCATTTCTCAAAGGTTTGAGAGGTGAGAGACGGAGGTG
ORC2 site 5	oligo pool 9_16	GCGTTAGGGTGCTTACGTCTGTTTAAAATCCGTTGAAGGGATGATGATGAAGCTGAACAGCTTTGAGAGGTGAGAGACGGAGGTG
ORC2 site 5	oligo pool 9_17	GCGTTAGGGTGCTTACGTCTGTTTTTGTAGATACAGATGAACCCAGAACGAGGAAGAGCCGTTTGAGAGGTGAGAGACGGAGGTG
ORC2 site 5	oligo pool 9_18	GCGTTAGGGTGCTTACGTCTGTTTTGTAAGAGGGAGAGGGCGATGAACGGGAGGTTTGAGAGGTGAGAGACGGAGGTG
ORC2 site 5	oligo pool 9_19	GCGTTAGGGTGCTTACGTCTGTTTAGGGTCAGGCGAAGTACGATGCGGATGAGGTTTGAGAGGTGAGAGACGGAGGTG
ORC2 site 5	oligo pool 9_20	GCGTTAGGGTGCTTACGTCTGTTTGGGGTAGCGTTAAAGAGTGATGGTGCGGGGTTTGAGAGGTGAGAGACGGAGGTG
ORC2 site 5	oligo pool 9_21	GCGTTAGGGTGCTTACGTCTGTTTAAAAGAGGCCAGCAAAGAGGGGCGGAGAAGTTTGAGAGGTGAGAGACGGAGGTG
ORC2 site 5	oligo pool 9_22	GCGTTAGGGTGCTTACGTCTGTTTCTGGACGGGGCACAGAGCAATCAGCGAGGATTTGAGAGGTGAGAGACGGAGGTG
ORC2 site 5	oligo pool 9_23	GCGTTAGGGTGCTTACGTCTGTTTGCGAAGCGAAACCGACGGCAAAACAACAGATTTGAGAGGTGAGAGACGGAGGTG
ORC2 site 5	oligo pool 9_24	GCGTTAGGGTGCTTACGTCTGTTTCGAAACAAAACTTGACAGATGGACAAGCGGGCTTTGAGAGGTGAGAGACGGAGGTG
ORC2 site 5	oligo pool 9_25	GCGTTAGGGTGCTTACGTCTGTTTCGGAACGGGTGCAAAGGGGACCGAATGGGATTTGAGAGGTGAGAGACGGAGGTG
ORC2 site 5	oligo pool 9_26	GCGTTAGGGTGCTTACGTCTGTTTTTTAGAAACGAATGGGATTCAGACAGTGGACAGTGGATTTGAGAGGTGAGAGACGGAGGTG
ORC2 site 5	oligo pool 9_27	GCGTTAGGGTGCTTACGTCTGTTTGCAGAAGCAGAGGCAGCGACGCCGGTAAGTTTTTGAGAGGTGAGAGACGGAGGTG
ORC2 site 5	oligo pool 9_28	GCGTTAGGGTGCTTACGTCTGTTTGGCCAAAACGCAGAAACAATTCACAACGGGGTTTGAGAGGTGAGAGACGGAGGTG
ORC2 site 5	oligo pool 9_29	GCGTTAGGGTGCTTACGTCTGTTTGAAATACACAGGAATTTCAGCCGACATCGGCTCCTTTGAGAGGTGAGAGACGGAGGTG
ORC2 site 5	oligo pool 9_30	GCGTTAGGGTGCTTACGTCTGTTTAAAACTCGCCTTAATTGGTTTTCGCCACCAAAGGGTTTGAGAGGTGAGAGACGGAGGTG
ORC2 site 5	oligo pool 9_31	GCGTTAGGGTGCTTACGTCTGTTTATATGTCGAGATGATCCGGAATGATGCTTCCACTTCCTTTGAGAGGTGAGAGACGGAGGTG
ORC2 site 5	oligo pool 9_32	GCGTTAGGGTGCTTACGTCTGTTTTAACGAACAGATGACTTCACAGTCGTATCTGCAGCTCTTTGAGAGGTGAGAGACGGAGGTG
ORC2 site 5	oligo pool 9_33	GCGTTAGGGTGCTTACGTCTGTTTACTCATTCGCTCATTGAGCCCACGCAATACATTTGAGAGGTGAGAGACGGAGGTG
ORC2 site 5	oligo pool 9_34	GCGTTAGGGTGCTTACGTCTGTTTAAACTGTGGACCACTAGCACTTTATGGCTTAGACACGTTTGAGAGGTGAGAGACGGAGGTG
ORC2 site 5	oligo pool 9_35	GCGTTAGGGTGCTTACGTCTGTTTAACAAGAACAAAGTAACAAGCGAGTCATGCACACACATTTGAGAGGTGAGAGACGGAGGTG
ORC2 site 5	oligo pool 9_36	GCGTTAGGGTGCTTACGTCTGTTTGGGGAGCAGGATAGGCAGCTCCAAAGTAGCTTTGAGAGGTGAGAGACGGAGGTG
ORC2 site 5	oligo pool 9_37	GCGTTAGGGTGCTTACGTCTGTTTCGAGACATAAAATAAATGAGCGCCGCCGCACATTTGAGAGGTGAGAGACGGAGGTG
ORC2 site 5	oligo pool 9_38	GCGTTAGGGTGCTTACGTCTGTTTACAAAAGCAAGTTGAAATGCCGGACTGTAATTGTGGTTTTGAGAGGTGAGAGACGGAGGTG
ORC2 site 5	oligo pool 9_39	GCGTTAGGGTGCTTACGTCTGTTTTCGTGAGAAATCTTTGAACGACACTGCAAATTGCACATTTGAGAGGTGAGAGACGGAGGTG
ORC2 site 5	oligo pool 9_40	GCGTTAGGGTGCTTACGTCTGTTTAATCAAGTGCGTCCAGTAGTCGTAGGGTCAATATTCGTTTGAGAGGTGAGAGACGGAGGTG
ORC2 site 5	oligo pool 9_41	GCGTTAGGGTGCTTACGTCTGTTTAAGTCAATCCCTAACAGCATATTTACACCCGCGATGCTTTGAGAGGTGAGAGACGGAGGTG
ORC2 site 5	oligo pool 9_42	GCGTTAGGGTGCTTACGTCTGTTTATGTGGTTTGACCATCTAACTGGAGAATCCACTTCGGTTTGAGAGGTGAGAGACGGAGGTG
ORC2 site 5	oligo pool 9_43	GCGTTAGGGTGCTTACGTCTGTTTACCGGCTTTTCTCTACAACTGCCTTAAGAACATCTCATTTGAGAGGTGAGAGACGGAGGTG
ORC2 site 5	oligo pool 9_44	GCGTTAGGGTGCTTACGTCTGTTTTTTTCGCCGTCTCCTTTGGCGGCTGTACGGTTTGAGAGGTGAGAGACGGAGGTG
ORC2 site 5	oligo pool 9_45	GCGTTAGGGTGCTTACGTCTGTTTAAAGAAGAGCATGAAGAATAAGGTGGCGGAATGGACATTTGAGAGGTGAGAGACGGAGGTG
ORC2 site 5	oligo pool 9_46	GCGTTAGGGTGCTTACGTCTGTTTATCTGTATCTGTCGCACTTCCTTTGCTGTTTTGGTGTTTGAGAGGTGAGAGACGGAGGTG
ORC2 site 5	oligo pool 9_47	GCGTTAGGGTGCTTACGTCTGTTTAGATTTATTATCTTTCGCTTGGGATTCCACTTGCGCGTTTGAGAGGTGAGAGACGGAGGTG
ORC2 site 5	oligo pool 9_48	GCGTTAGGGTGCTTACGTCTGTTTACCGACGAGTTTCCGAACCAAACTAACACCATCATTTGAGAGGTGAGAGACGGAGGTG
ORC2 site 5	oligo pool 9_49	GCGTTAGGGTGCTTACGTCTGTTTACATTCAACATCAAACATTCAACATCGGCGGCAGCTTTGAGAGGTGAGAGACGGAGGTG
ORC2 site 5	oligo pool 9_50	GCGTTAGGGTGCTTACGTCTGTTTGACGACGCTGCGGAGACAACCGCGTTGTTGTTTGAGAGGTGAGAGACGGAGGTG
ORC2 site 5	oligo pool 9_51	GCGTTAGGGTGCTTACGTCTGTTTCTGTTGTTGTTTGCTGATTGGGAGAGGGAGAAAATGTTTTGAGAGGTGAGAGACGGAGGTG
ORC2 site 5	oligo pool 9_52	GCGTTAGGGTGCTTACGTCTGTTTCCGCAGAGAGCAACGGGCGACGACTGCGATTATATTTGAGAGGTGAGAGACGGAGGTG
ORC2 site 5	oligo pool 9_53	GCGTTAGGGTGCTTACGTCTGTTTAATTTATTCAACATTTAACGAACGTGCCCACAGGGCATTTGAGAGGTGAGAGACGGAGGTG
ORC2 site 5	oligo pool 9_54	GCGTTAGGGTGCTTACGTCTGTTTGTCAGGTGAAGGTGTCGTTGTTAGGGGCCATTTGAGAGGTGAGAGACGGAGGTG
ORC2 site 5	oligo pool 9_55	GCGTTAGGGTGCTTACGTCTGTTTAAGGAGAGGGCAACAACAGAAATTAGAGAAAGACGGATTTGAGAGGTGAGAGACGGAGGTG
ORC2 site 5	oligo pool 9_56	GCGTTAGGGTGCTTACGTCTGTTTTTTTCCTTCGCCTTTAATTTCCACTGCTGAAACCTGTTTTGAGAGGTGAGAGACGGAGGTG
ORC2 site 5	oligo pool 9_57	GCGTTAGGGTGCTTACGTCTGTTTGCTGCTCTTGCAGGCCGGCTTCGTCCATTCTTTGAGAGGTGAGAGACGGAGGTG
ORC2 site 5	oligo pool 9_58	GCGTTAGGGTGCTTACGTCTGTTTTAAATCAGATGACACTGCTTCCTTGACGTTAGGGTGGTTTGAGAGGTGAGAGACGGAGGTG
ORC2 site 5	oligo pool 9_59	GCGTTAGGGTGCTTACGTCTGTTTTGTGAAAGGACCACTCTAGGCGTTGGAATATTAAGCATTTGAGAGGTGAGAGACGGAGGTG
ORC2 site 5	oligo pool 9_60	GCGTTAGGGTGCTTACGTCTGTTTTTTGCTTACTCCTGAGAATGAAACAACTCCAGTCGGATTTGAGAGGTGAGAGACGGAGGTG
ORC2 site 5	oligo pool 9_61	GCGTTAGGGTGCTTACGTCTGTTTAATTAAGCAATGCATGATGCCAAAAGAAGGCGTGAGGTTTGAGAGGTGAGAGACGGAGGTG
ORC2 site 5	oligo pool 9_62	GCGTTAGGGTGCTTACGTCTGTTTGGCGTAAGATGGAAAGGGGTAACAGGAAACGGTTTGAGAGGTGAGAGACGGAGGTG
ORC2 site 5	oligo pool 9_63	GCGTTAGGGTGCTTACGTCTGTTTCAAAATGGAAGTGAGCAAGCGAATTTCGCCATGCTTTGAGAGGTGAGAGACGGAGGTG
ORC2 site 5	oligo pool 9_64	GCGTTAGGGTGCTTACGTCTGTTTAATGTTGACTATGTTGTTGCAGCCTAAACTTTGCGGCTTTGAGAGGTGAGAGACGGAGGTG
ORC2 site 5	oligo pool 9_65	GCGTTAGGGTGCTTACGTCTGTTTTTTTGTAAGCGGAAAGTGTGTTTGCTGGGTAGAGGTTTGAGAGGTGAGAGACGGAGGTG
ORC2 site 5	oligo pool 9_66	GCGTTAGGGTGCTTACGTCTGTTTGGGGCCAAGTCGGAAAATTGCAGACACACGTTTGAGAGGTGAGAGACGGAGGTG
ORC2 site 5	oligo pool 9_67	GCGTTAGGGTGCTTACGTCTGTTTCATGTATTCTCCATGCCATCGTTTCATCTCTCTCGCTTTTGAGAGGTGAGAGACGGAGGTG
ORC2 site 5	oligo pool 9_68	GCGTTAGGGTGCTTACGTCTGTTTCTCACCCCGCCCACTCTCTTTCGCGTTCATTTTGAGAGGTGAGAGACGGAGGTG
ORC2 site 5	oligo pool 9_69	GCGTTAGGGTGCTTACGTCTGTTTAGAAACAGGCGTAGGTGCTAAAACTGCTATTAGAGCGTTTGAGAGGTGAGAGACGGAGGTG
ORC2 site 5	oligo pool 9_70	GCGTTAGGGTGCTTACGTCTGTTTAGAATAAACCAAGTTTCCATGGAAATGCCCACTTGCTTTTGAGAGGTGAGAGACGGAGGTG
ORC2 site 5	oligo pool 9_71	GCGTTAGGGTGCTTACGTCTGTTTCCCCTCCCCTCGGACATAATCGATTTACCAAGCTTTGAGAGGTGAGAGACGGAGGTG
ORC2 site 5	oligo pool 9_72	GCGTTAGGGTGCTTACGTCTGTTTTTTTCGCAATGTTTTCAAGCTAAAGCTGTGGGACCTTTTGAGAGGTGAGAGACGGAGGTG
ORC2 site 5	oligo pool 9_73	GCGTTAGGGTGCTTACGTCTGTTTGCGAGCCGAAGTGAAATGCAAAAGGGCAACTTTGAGAGGTGAGAGACGGAGGTG
ORC2 site 5	oligo pool 9_74	GCGTTAGGGTGCTTACGTCTGTTTGACAAGAAGGACGTGCACATAGCCAAAGGTGGTTTGAGAGGTGAGAGACGGAGGTG
ORC2 site 5	oligo pool 9_75	GCGTTAGGGTGCTTACGTCTGTTTGGGGTGGCAGGGGTAGGAGGACAACCAGAATTTGAGAGGTGAGAGACGGAGGTG
ORC2 site 5	oligo pool 9_76	GCGTTAGGGTGCTTACGTCTGTTTAGAGGAGCTTGTGGAGCAGGAGGGGCAACATTTGAGAGGTGAGAGACGGAGGTG
ORC2 site 5	oligo pool 9_77	GCGTTAGGGTGCTTACGTCTGTTTGGCGGGTGAAGAGGAGCTGGAGTAGGTGCATTTGAGAGGTGAGAGACGGAGGTG
ORC2 site 5	oligo pool 9_78	GCGTTAGGGTGCTTACGTCTGTTTGCGACGTGGCGGCAGCAGACAAAAGCAGAGTTTGAGAGGTGAGAGACGGAGGTG
ORC2 site 5	oligo pool 9_79	GCGTTAGGGTGCTTACGTCTGTTTGCTGATGCTGTCGAACGCAGCTTGATAAAAGGGTTTGAGAGGTGAGAGACGGAGGTG
ORC2 site 5	oligo pool 9_80	GCGTTAGGGTGCTTACGTCTGTTTAGAGACAAGAGGCGGCGAAGAGCGTGTGCCTTTGAGAGGTGAGAGACGGAGGTG
ORC2 site 5	oligo pool 9_81	GCGTTAGGGTGCTTACGTCTGTTTAACAACCAGGATTACAATTCAAACTTGCTCGTCAGCCTTTGAGAGGTGAGAGACGGAGGTG
ORC2 site 5	oligo pool 9_82	GCGTTAGGGTGCTTACGTCTGTTTGGTGCTGATGGCAGGGGCGACAGCGGAATAATTTGAGAGGTGAGAGACGGAGGTG
ORC2 site 5	oligo pool 9_83	GCGTTAGGGTGCTTACGTCTGTTTAGGAAATGACAGAGGGAGCAGGACGGGACGTTTGAGAGGTGAGAGACGGAGGTG
ORC2 site 5	oligo pool 9_84	GCGTTAGGGTGCTTACGTCTGTTTATGCAGGGAAGGGAGCGGGATCGAGAAGCGTTTGAGAGGTGAGAGACGGAGGTG
ORC2 site 5	oligo pool 9_85	GCGTTAGGGTGCTTACGTCTGTTTAGGCGCAAGCAGGGATGTCGTGCAGAGAAATTTGAGAGGTGAGAGACGGAGGTG
ORC2 site 5	oligo pool 9_86	GCGTTAGGGTGCTTACGTCTGTTTAACGCCAGAGTCAGAGGCAACAGCACACAGTTTGAGAGGTGAGAGACGGAGGTG
ORC2 site 5	oligo pool 9_87	GCGTTAGGGTGCTTACGTCTGTTTCCCCGCTTACGACTCTTTATCTCCATCCCAACGTTTGAGAGGTGAGAGACGGAGGTG
ORC2 site 5	oligo pool 9_88	GCGTTAGGGTGCTTACGTCTGTTTCCCCTTAACCAAAACGCCCCATCCCTCCACTTTGAGAGGTGAGAGACGGAGGTG
ORC2 site 5	oligo pool 9_89	GCGTTAGGGTGCTTACGTCTGTTTTTTGGCCACATCCCTGTCCAACAGCGAAGCTTTGAGAGGTGAGAGACGGAGGTG
ORC2 site 5	oligo pool 9_90	GCGTTAGGGTGCTTACGTCTGTTTAAAATGTTTAAGCACACGCGTATGTGTGTGCGCTTTGAGAGGTGAGAGACGGAGGTG
ORC2 site 5	oligo pool 9_91	GCGTTAGGGTGCTTACGTCTGTTTAAAAGAGAGGGTAACAACGCGGCCAGAAAGAGTTTGAGAGGTGAGAGACGGAGGTG
ORC2 site 5	oligo pool 9_92	GCGTTAGGGTGCTTACGTCTGTTTTTTTAAGAAGAGGAAGCAGGAGGAAAAGGAACTGCGGTTTGAGAGGTGAGAGACGGAGGTG
ORC2 site 5	oligo pool 9_93	GCGTTAGGGTGCTTACGTCTGTTTTAAAGCAAGCACCAAATGGTTGTGTTTACCAGAACGATTTGAGAGGTGAGAGACGGAGGTG
ORC2 site 5	oligo pool 9_94	GCGTTAGGGTGCTTACGTCTGTTTATGCGCCCTGTACACAAAATGAGCGCCAAGTTTGAGAGGTGAGAGACGGAGGTG
ORC2 site 5	oligo pool 9_95	GCGTTAGGGTGCTTACGTCTGTTTGGGCCCAAAAGCAAAGCCCACAACGTTTCATTTGAGAGGTGAGAGACGGAGGTG
ORC2 site 5	oligo pool 9_96	GCGTTAGGGTGCTTACGTCTGTTTATCAGTAGAACCACAAAATGAGTGGGTCCAAAAGGGATTTGAGAGGTGAGAGACGGAGGTG
ORC2 site 5	oligo pool 9_97	GCGTTAGGGTGCTTACGTCTGTTTAGGACACCACGAAGTTCCTCAAAGTCAGCTTAATTGGTTTGAGAGGTGAGAGACGGAGGTG
ORC2 site 5	oligo pool 9_98	GCGTTAGGGTGCTTACGTCTGTTTTTTTGCAGCTGATTGTGATTGTGTGTCCCCACGTTTGAGAGGTGAGAGACGGAGGTG
ORC2 site 5	oligo pool 9_99	GCGTTAGGGTGCTTACGTCTGTTTTTTTATACGAGACTTGGGACAGGGGACAGGACATTCATTTGAGAGGTGAGAGACGGAGGTG
ORC2 site 5	oligo pool 9_100	GCGTTAGGGTGCTTACGTCTGTTTGAAGTAGGAGCAAGGCACGTTTCACTGTGATTAGTCGTTTGAGAGGTGAGAGACGGAGGTG
ORC2 site 5	oligo pool 9_101	GCGTTAGGGTGCTTACGTCTGTTTGGCTCCATTGTCGGGTTGGCAAGGGAACTATTTGAGAGGTGAGAGACGGAGGTG
ORC2 site 5	oligo pool 9_102	GCGTTAGGGTGCTTACGTCTGTTTAAGTCAATCTTTGAGTCAGAAGCCTTTTGACAGCCGTTTGAGAGGTGAGAGACGGAGGTG
ORC2 site 5	oligo pool 9_103	GCGTTAGGGTGCTTACGTCTGTTTTGGCAGTATTTGTATGCGCACTTAAATGCCTGAAAGGTTTGAGAGGTGAGAGACGGAGGTG
ORC2 site 5	oligo pool 9_104	GCGTTAGGGTGCTTACGTCTGTTTCAGCCATTCCCAATCAAATGAAGCAAAAGACATGTGCTTTGAGAGGTGAGAGACGGAGGTG
ORC2 site 5	oligo pool 9_105	GCGTTAGGGTGCTTACGTCTGTTTTCTAATTAGCAGAGCGAACAAATCGGATGTGACTGCATTTGAGAGGTGAGAGACGGAGGTG
ORC2 site 5	oligo pool 9_106	GCGTTAGGGTGCTTACGTCTGTTTAGTATCTCAAGTAAATCTAATGAGCAGCGGCGGAGTGTTTGAGAGGTGAGAGACGGAGGTG
ORC2 site 5	oligo pool 9_107	GCGTTAGGGTGCTTACGTCTGTTTCCACGCCCACGCACCTAGCATAGATACATAGATTTGAGAGGTGAGAGACGGAGGTG
ORC2 site 5	oligo pool 9_108	GCGTTAGGGTGCTTACGTCTGTTTACACTCGCAGATACTTGTACATTTTGCGGATGCAAGTTTGAGAGGTGAGAGACGGAGGTG
ORC2 site 5	oligo pool 9_109	GCGTTAGGGTGCTTACGTCTGTTTAGCAGCGTCGGCGACAGCTCATCCAAAGTTTTTGAGAGGTGAGAGACGGAGGTG
ORC2 site 5	oligo pool 9_110	GCGTTAGGGTGCTTACGTCTGTTTGAGCCATGCAAATTACAACAATTTCCCATACGCCGCTTTGAGAGGTGAGAGACGGAGGTG
ORC2 site 5	oligo pool 9_111	GCGTTAGGGTGCTTACGTCTGTTTGCAGCAAACTGTCTAATGTATCTCGCAGATGCATGGTTTGAGAGGTGAGAGACGGAGGTG
ORC2 site 5	oligo pool 9_112	GCGTTAGGGTGCTTACGTCTGTTTGCCACCGTCGCCAGCGTCTTCTCAGCATCTTTTGAGAGGTGAGAGACGGAGGTG
ORC2 site 5	oligo pool 9_113	GCGTTAGGGTGCTTACGTCTGTTTTGTATAATTTGCACAATGGCACAAGGAAACTGCTCGCTTTGAGAGGTGAGAGACGGAGGTG
ORC2 site 5	oligo pool 9_114	GCGTTAGGGTGCTTACGTCTGTTTTGCGCAGATACAGATACAACAGTTGCAGATACTTGCATTTGAGAGGTGAGAGACGGAGGTG
ORC2 site 5	oligo pool 9_115	GCGTTAGGGTGCTTACGTCTGTTTACACTCACACACGGACCAGAGCAGCACATGTTTGAGAGGTGAGAGACGGAGGTG
ORC2 site 5	oligo pool 9_116	GCGTTAGGGTGCTTACGTCTGTTTAGTTTCGGAGCACAAAAGCGAAATTGCAAAGTTTTCGTTTGAGAGGTGAGAGACGGAGGTG
ORC2 site 5	oligo pool 9_117	GCGTTAGGGTGCTTACGTCTGTTTCTGCAGAAATTTCGATGGAGTGGCGCGGGGTTTGAGAGGTGAGAGACGGAGGTG
ORC2 site 5	oligo pool 9_118	GCGTTAGGGTGCTTACGTCTGTTTCAAGGGCGTGGGAGGTGGCTCTTAGCAGGATTTGAGAGGTGAGAGACGGAGGTG
ORC2 site 5	oligo pool 9_119	GCGTTAGGGTGCTTACGTCTGTTTAGAAGCAGAACGAGAGCCCACTCTGAGCTCTTTGAGAGGTGAGAGACGGAGGTG
ORC2 site 5	oligo pool 9_120	GCGTTAGGGTGCTTACGTCTGTTTGCGTTGCATGCAAACAGAGATGCCTCGCATTTTGAGAGGTGAGAGACGGAGGTG
ORC2 site 5	oligo pool 9_121	GCGTTAGGGTGCTTACGTCTGTTTTAGCCAGAAACATGGACACATATGCCAACTAGTGAGCTTTGAGAGGTGAGAGACGGAGGTG
ORC2 site 5	oligo pool 9_122	GCGTTAGGGTGCTTACGTCTGTTTATATAATTACAACATTGGTTAAAGGCCGCCGCCCGTTTGAGAGGTGAGAGACGGAGGTG
ORC2 site 5	oligo pool 9_123	GCGTTAGGGTGCTTACGTCTGTTTGCGAGGATATCCTGACTTTCCCGCTCCCACTTTGAGAGGTGAGAGACGGAGGTG
ORC2 site 5	oligo pool 9_124	GCGTTAGGGTGCTTACGTCTGTTTTGCTTCCCCGCTCGTCCTCATTTTCCCACCTTTGAGAGGTGAGAGACGGAGGTG
ORC2 site 5	oligo pool 9_125	GCGTTAGGGTGCTTACGTCTGTTTCCTTTTCTCTTCCGCGTCCTTGTCGCTTTACCTTTGAGAGGTGAGAGACGGAGGTG
ORC2 site 5	oligo pool 9_126	GCGTTAGGGTGCTTACGTCTGTTTAATCTCCTTTCGAGGGCCACGAAAATGCCGTTTGAGAGGTGAGAGACGGAGGTG
ORC2 site 5	oligo pool 9_127	GCGTTAGGGTGCTTACGTCTGTTTCCACTTGCGCTCCCTTCCAGAAATAAGCAGGTTTGAGAGGTGAGAGACGGAGGTG
ORC2 site 5	oligo pool 9_128	GCGTTAGGGTGCTTACGTCTGTTTATTCAATAGACGACGAAACCGAGGACATGAGCGATTTGAGAGGTGAGAGACGGAGGTG
ORC2 site 5	oligo pool 9_129	GCGTTAGGGTGCTTACGTCTGTTTGGCGAAGCTTCAGCTTTGGCCATACCTTTTGTTTGAGAGGTGAGAGACGGAGGTG
ORC2 site 5	oligo pool 9_130	GCGTTAGGGTGCTTACGTCTGTTTTCCACATAATGAAGTAGAGCACAAATGCCTTTGGGGTTTTGAGAGGTGAGAGACGGAGGTG
ORC2 site 5	oligo pool 9_131	GCGTTAGGGTGCTTACGTCTGTTTGACTGGATGATGGGCCAAAACCAAAGCCAAACTTTGAGAGGTGAGAGACGGAGGTG
ORC2 site 5	oligo pool 9_132	GCGTTAGGGTGCTTACGTCTGTTTAGTTGCCCACTCGAGACCCCGACCATCGTCTTTGAGAGGTGAGAGACGGAGGTG
ORC2 site 5	oligo pool 9_133	GCGTTAGGGTGCTTACGTCTGTTTCCTGCGCAACCTGCCCTACCTCCCCTCCTTTTATTTTGAGAGGTGAGAGACGGAGGTG
ORC2 site 5	oligo pool 9_134	GCGTTAGGGTGCTTACGTCTGTTTAAGTTCACATGGAACTACCGAACCAAAAGCTAACCGATTTGAGAGGTGAGAGACGGAGGTG
ORC2 site 5	oligo pool 9_135	GCGTTAGGGTGCTTACGTCTGTTTTAAGTAGAGATAGAGAGATGGCGGTGAAGCATACGCGTTTGAGAGGTGAGAGACGGAGGTG
ORC2 site 5	oligo pool 9_136	GCGTTAGGGTGCTTACGTCTGTTTAGCTGGAAAATAACAGGATTATCCAGAAGCAGCAGCTTTTGAGAGGTGAGAGACGGAGGTG
ORC2 site 5	oligo pool 9_137	GCGTTAGGGTGCTTACGTCTGTTTAAGCCAACACCTTTTAGTCATCATCAAAACGATGGCATTTGAGAGGTGAGAGACGGAGGTG
ORC2 site 6	oligo pool 7_1	GCGTTAGGGTGCTTACGTCTGTTTTCTTCGACGAATTTTAAAGACTGTGCAAATGGGTGGGTTTGAGAGGTGAGAGACGGAGGTG
ORC2 site 6	oligo pool 7_2	GCGTTAGGGTGCTTACGTCTGTTTCAGTGGCAGTGGGCGTCATTGTGGCCTCTTTTTGAGAGGTGAGAGACGGAGGTG
ORC2 site 6	oligo pool 7_3	GCGTTAGGGTGCTTACGTCTGTTTATAGCTGCATTTTCAATAACAAAAGGCATCGCAGCGCTTTGAGAGGTGAGAGACGGAGGTG
ORC2 site 6	oligo pool 7_4	GCGTTAGGGTGCTTACGTCTGTTTACATTTGTATCTGCTGACTTCTGCCGACTTCTCCATTTGAGAGGTGAGAGACGGAGGTG
ORC2 site 6	oligo pool 7_5	GCGTTAGGGTGCTTACGTCTGTTTTTATTCGCTACCCACAAAGACCAGCCAGCCTTTGAGAGGTGAGAGACGGAGGTG
ORC2 site 6	oligo pool 7_6	GCGTTAGGGTGCTTACGTCTGTTTTTAGCCAAGAATCAAGTGGTTTCATTTTCCTCGCCACTTTGAGAGGTGAGAGACGGAGGTG
ORC2 site 6	oligo pool 7_7	GCGTTAGGGTGCTTACGTCTGTTTTTTTCTTGCCCTGCCATTTGTGCAATATGCCATTTTTTGAGAGGTGAGAGACGGAGGTG
ORC2 site 6	oligo pool 7_8	GCGTTAGGGTGCTTACGTCTGTTTAGTTGTATGCGCCAGAGCGTTAAGCATTTAACCATTTGAGAGGTGAGAGACGGAGGTG
ORC2 site 6	oligo pool 7_9	GCGTTAGGGTGCTTACGTCTGTTTAAAACAAGTGCCAAGGGGCAAGGCAGAGGGTTTGAGAGGTGAGAGACGGAGGTG
ORC2 site 6	oligo pool 7_10	GCGTTAGGGTGCTTACGTCTGTTTCAAAAGCGCCGGAGTGACAAGCAAACAGCATTTGAGAGGTGAGAGACGGAGGTG
ORC2 site 6	oligo pool 7_11	GCGTTAGGGTGCTTACGTCTGTTTAAACAACGCGCACATGACTGACATATGTACACTATGCTTTGAGAGGTGAGAGACGGAGGTG
ORC2 site 6	oligo pool 7_12	GCGTTAGGGTGCTTACGTCTGTTTAAAATAAGAGAAGAAACGGCAGCAGCGCTGCCTTTGAGAGGTGAGAGACGGAGGTG
ORC2 site 6	oligo pool 7_13	GCGTTAGGGTGCTTACGTCTGTTTCGTCGACGTCGACTGCGCTGCCAGCTGATATTTGAGAGGTGAGAGACGGAGGTG
ORC2 site 6	oligo pool 7_14	GCGTTAGGGTGCTTACGTCTGTTTGCGGGCGTCGCAACGTCGCATTTGACTCATTTTGAGAGGTGAGAGACGGAGGTG
ORC2 site 6	oligo pool 7_15	GCGTTAGGGTGCTTACGTCTGTTTGGGGCAAGGCAAAGCAAGAAATGCGAAATCCTTTGAGAGGTGAGAGACGGAGGTG
ORC2 site 6	oligo pool 7_16	GCGTTAGGGTGCTTACGTCTGTTTACACTGCCCCAAATGCAAACAACATTCGCATTTGAGAGGTGAGAGACGGAGGTG
ORC2 site 6	oligo pool 7_17	GCGTTAGGGTGCTTACGTCTGTTTATCGATATCGATAACACAAATGCTTGTGGCGGAACCTTTGAGAGGTGAGAGACGGAGGTG
ORC2 site 6	oligo pool 7_18	GCGTTAGGGTGCTTACGTCTGTTTAAAACCCTGGGAAAAGCGAGTCACAAATTGGACCTTTGAGAGGTGAGAGACGGAGGTG
ORC2 site 6	oligo pool 7_19	GCGTTAGGGTGCTTACGTCTGTTTTATCTGCACTCCAGACACCAATCACACACATCAATCATTTGAGAGGTGAGAGACGGAGGTG
ORC2 site 6	oligo pool 7_20	GCGTTAGGGTGCTTACGTCTGTTTTTGGTCCTTTGGACCGCATACAAATAGAATGGCATTGTTTGAGAGGTGAGAGACGGAGGTG
ORC2 site 6	oligo pool 7_21	GCGTTAGGGTGCTTACGTCTGTTTAAAAGGATGTCCCCACCATTCTCTATTGTGGTTGCCTTTGAGAGGTGAGAGACGGAGGTG
ORC2 site 6	oligo pool 7_22	GCGTTAGGGTGCTTACGTCTGTTTTTTTACTGCCTCCACTGTAATCATTGTGGCAGGTCATTTGAGAGGTGAGAGACGGAGGTG
ORC2 site 6	oligo pool 7_23	GCGTTAGGGTGCTTACGTCTGTTTATGCTTTTCACTTCCCACATTGTCTTTCGTTCGTCTCTTTGAGAGGTGAGAGACGGAGGTG
ORC2 site 6	oligo pool 7_24	GCGTTAGGGTGCTTACGTCTGTTTTTTTCACCAACTGGCGGCGTCGCAAATGCATTTGAGAGGTGAGAGACGGAGGTG
ORC2 site 6	oligo pool 7_25	GCGTTAGGGTGCTTACGTCTGTTTAAGAGTTTTCCCGTTCTGTGTCTTTGGCACTCATTTCTTTGAGAGGTGAGAGACGGAGGTG
ORC2 site 6	oligo pool 7_26	GCGTTAGGGTGCTTACGTCTGTTTTTTTGAATGCCAGCTGTTTCCACGACAACAACGTTTGAGAGGTGAGAGACGGAGGTG
ORC2 site 6	oligo pool 7_27	GCGTTAGGGTGCTTACGTCTGTTTCAAATGCCATTGAAACGAGTCAAGGTCAAACAAGTGCTTTGAGAGGTGAGAGACGGAGGTG
ORC2 site 6	oligo pool 7_28	GCGTTAGGGTGCTTACGTCTGTTTTTTTCACGGCACTAATCTTATCTGAATTGCGGCCAATTTGAGAGGTGAGAGACGGAGGTG
ORC2 site 6	oligo pool 7_29	GCGTTAGGGTGCTTACGTCTGTTTCTTGTATTCTTTCACGAAATCAGCGCTATAGGTGCGCTTTGAGAGGTGAGAGACGGAGGTG
ORC2 site 6	oligo pool 7_30	GCGTTAGGGTGCTTACGTCTGTTTATATATTACGGAAAACTATGACTCATTCCGCCGCCCATTTGAGAGGTGAGAGACGGAGGTG
ORC2 site 6	oligo pool 7_31	GCGTTAGGGTGCTTACGTCTGTTTGTTTTCACCACCCAGTTCTTAGCAACTGAAGGTGAGTTTGAGAGGTGAGAGACGGAGGTG
ORC2 site 6	oligo pool 7_32	GCGTTAGGGTGCTTACGTCTGTTTTGGAAAACTAGTTGCGAATAGGCTGCAAAAGACAGCTTTGAGAGGTGAGAGACGGAGGTG
ORC2 site 6	oligo pool 7_33	GCGTTAGGGTGCTTACGTCTGTTTAGACAGGAAATGAGCTTTGCTGCGGAAATTTACCGTTTGAGAGGTGAGAGACGGAGGTG
ORC2 site 6	oligo pool 7_34	GCGTTAGGGTGCTTACGTCTGTTTCGTGGAAATGGTTGCGTTTGATTGCTGCCTTTTGAGAGGTGAGAGACGGAGGTG
ORC2 site 6	oligo pool 7_35	GCGTTAGGGTGCTTACGTCTGTTTTGCATTAGGATGCTCCTTCCTCCTCCTCCCTTTGAGAGGTGAGAGACGGAGGTG
ORC2 site 6	oligo pool 7_36	GCGTTAGGGTGCTTACGTCTGTTTCCCTTTGCCTTTCATTTCTTGTTGCCAACTTTGCCTTTGAGAGGTGAGAGACGGAGGTG
ORC2 site 6	oligo pool 7_37	GCGTTAGGGTGCTTACGTCTGTTTACTCACCTGTGAATGGATGCTGCATTTGATGGCTTTGAGAGGTGAGAGACGGAGGTG
ORC2 site 6	oligo pool 7_38	GCGTTAGGGTGCTTACGTCTGTTTAGGCGTTGCTGATACGCGGACATGCTGGAATTTGAGAGGTGAGAGACGGAGGTG
ORC2 site 6	oligo pool 7_39	GCGTTAGGGTGCTTACGTCTGTTTCGGAGCACCGACCTGCACTGAAGTGGAGCGTATATTTGAGAGGTGAGAGACGGAGGTG
ORC2 site 6	oligo pool 7_40	GCGTTAGGGTGCTTACGTCTGTTTGCTGCTTCCATTTCATGCCGAACTCTTTTGGCTTTGAGAGGTGAGAGACGGAGGTG
ORC2 site 6	oligo pool 7_41	GCGTTAGGGTGCTTACGTCTGTTTCAACATTATTGCACTGCGACATTCTCTCGGAAGTGCTTTGAGAGGTGAGAGACGGAGGTG
ORC2 site 6	oligo pool 7_42	GCGTTAGGGTGCTTACGTCTGTTTTACACACACACTGCGCTCTGTAAGGAAAAGATGTTGGTTTGAGAGGTGAGAGACGGAGGTG
ORC2 site 6	oligo pool 7_43	GCGTTAGGGTGCTTACGTCTGTTTTTTATTTTATCATCCATCCATCCAAACCGCCGGTCCGTTTGAGAGGTGAGAGACGGAGGTG
ORC2 site 6	oligo pool 7_44	GCGTTAGGGTGCTTACGTCTGTTTATGGCCATAAATATTCCAGCAGATAATGCTCACCCGCTTTGAGAGGTGAGAGACGGAGGTG
ORC2 site 6	oligo pool 7_45	GCGTTAGGGTGCTTACGTCTGTTTCATGCCACAGCTACCAAGCTCCCAAAACACCTTTGAGAGGTGAGAGACGGAGGTG
ORC2 site 6	oligo pool 7_46	GCGTTAGGGTGCTTACGTCTGTTTTATCGCGTCTGCGATTATTTCTGTCATTGAATTGCCCTTTGAGAGGTGAGAGACGGAGGTG
ORC2 site 6	oligo pool 7_47	GCGTTAGGGTGCTTACGTCTGTTTCAGCCATCGCAATCCGACTTATGTTATCGACCGTTTGAGAGGTGAGAGACGGAGGTG
ORC2 site 6	oligo pool 7_48	GCGTTAGGGTGCTTACGTCTGTTTGTGGGCTTAAGGTATTGGTATTTACGGCCAAAAGTCCTTTGAGAGGTGAGAGACGGAGGTG
ORC2 site 6	oligo pool 7_49	GCGTTAGGGTGCTTACGTCTGTTTTCTAGATCGAGCATTCGAACGGCAATGGAAACACATTTGAGAGGTGAGAGACGGAGGTG
ORC2 site 6	oligo pool 7_50	GCGTTAGGGTGCTTACGTCTGTTTTCGAGTTACGCACAGAAGTTTCAATTGAAAACTGCCATTTGAGAGGTGAGAGACGGAGGTG
ORC2 site 6	oligo pool 7_51	GCGTTAGGGTGCTTACGTCTGTTTTTCAAATATTCACTGGCATTGCTTGAAAGCCAAGCGATTTGAGAGGTGAGAGACGGAGGTG
ORC2 site 6	oligo pool 7_52	GCGTTAGGGTGCTTACGTCTGTTTAAGCCGCACTTGAATTATACAACTTTTGCCCATTCGCTTTGAGAGGTGAGAGACGGAGGTG
ORC2 site 6	oligo pool 7_53	GCGTTAGGGTGCTTACGTCTGTTTCCGCCGCCACGAAAACTCTTTTCCCATACGTTTGAGAGGTGAGAGACGGAGGTG
ORC2 site 6	oligo pool 7_54	GCGTTAGGGTGCTTACGTCTGTTTAGCTGAATTTATTTCAACGGCCCATGGAACTGAAGCTTTGAGAGGTGAGAGACGGAGGTG
ORC2 site 6	oligo pool 7_55	GCGTTAGGGTGCTTACGTCTGTTTAGAGGAAGACAGCTGCCCGCCCGGGTAGAAAATTTTGAGAGGTGAGAGACGGAGGTG
ORC2 site 6	oligo pool 7_56	GCGTTAGGGTGCTTACGTCTGTTTCATGGGTGCTGAAGTTTGGCAACGTTGCCATTTGAGAGGTGAGAGACGGAGGTG
ORC2 site 6	oligo pool 7_57	GCGTTAGGGTGCTTACGTCTGTTTTTTTCTGTACTACCTCAGCCAGCGTCGCAGTTTTGAGAGGTGAGAGACGGAGGTG
ORC2 site 6	oligo pool 7_58	GCGTTAGGGTGCTTACGTCTGTTTTTTTATATCCCTTCCCTTCCCCACCTAACAACCAAGCTTTGAGAGGTGAGAGACGGAGGTG
ORC2 site 6	oligo pool 7_59	GCGTTAGGGTGCTTACGTCTGTTTAAACTGCACGGCAGCAAATAAATAAAACAAAGCGGAGTTTGAGAGGTGAGAGACGGAGGTG
ORC2 site 6	oligo pool 7_60	GCGTTAGGGTGCTTACGTCTGTTTAAAATCAGCCAAGCAGACGAAAGCACAGTTGCTTTGAGAGGTGAGAGACGGAGGTG
ORC2 site 6	oligo pool 7_61	GCGTTAGGGTGCTTACGTCTGTTTAAAAGAATAAAGAGGCAGGACCGAGGATTTGGCAAGGTTTGAGAGGTGAGAGACGGAGGTG
ORC2 site 6	oligo pool 7_62	GCGTTAGGGTGCTTACGTCTGTTTAAAACCTTAAGCACGCGTAAGATTAATGCAGCGTTGTTTTGAGAGGTGAGAGACGGAGGTG
ORC2 site 6	oligo pool 7_63	GCGTTAGGGTGCTTACGTCTGTTTTGCCGAATTTCACAAGCAGCATGGCAAAAGGTTTGAGAGGTGAGAGACGGAGGTG
ORC2 site 6	oligo pool 7_64	GCGTTAGGGTGCTTACGTCTGTTTACCACAGTAAGCACTCTAAAAGCAAGAGCATGACACGTTTGAGAGGTGAGAGACGGAGGTG
ORC2 site 6	oligo pool 7_65	GCGTTAGGGTGCTTACGTCTGTTTAATATTGCTTCTGAAGCGCTCATTGTATCGAGTGCGTTTGAGAGGTGAGAGACGGAGGTG
ORC2 site 6	oligo pool 7_66	GCGTTAGGGTGCTTACGTCTGTTTACCAACTTAAAGAAGAAGACGAAAACGATGCCGAGGCTTTGAGAGGTGAGAGACGGAGGTG
ORC2 site 6	oligo pool 7_67	GCGTTAGGGTGCTTACGTCTGTTTACATGTTTAAGAGCGAGCGAGAGGGAGAAGCATTTGAGAGGTGAGAGACGGAGGTG
ORC2 site 6	oligo pool 7_68	GCGTTAGGGTGCTTACGTCTGTTTGATAAGGCACTAGAGCGGCGGAGTGCCAATTTTGAGAGGTGAGAGACGGAGGTG
ORC2 site 6	oligo pool 7_69	GCGTTAGGGTGCTTACGTCTGTTTGGGGATCTGCGCACAAGTCAAGCGGAAGACTTTGAGAGGTGAGAGACGGAGGTG
ORC2 site 6	oligo pool 7_70	GCGTTAGGGTGCTTACGTCTGTTTAGAGCGAGAGAGCGATAGCAAATAAAGCAAGCAGTTTTGAGAGGTGAGAGACGGAGGTG
ORC2 site 6	oligo pool 7_71	GCGTTAGGGTGCTTACGTCTGTTTAATGGAGCACAGAAGACAGGCCAAGAGGGGTTTGAGAGGTGAGAGACGGAGGTG
ORC2 site 6	oligo pool 7_72	GCGTTAGGGTGCTTACGTCTGTTTGTGCAGGGACGAAAGGATGAAAGGGAAACGATTTGAGAGGTGAGAGACGGAGGTG
ORC2 site 6	oligo pool 7_73	GCGTTAGGGTGCTTACGTCTGTTTGAGGGGAGGCCACTGCTGTGCTGAGGTTGATTTGAGAGGTGAGAGACGGAGGTG
ORC2 site 6	oligo pool 7_74	GCGTTAGGGTGCTTACGTCTGTTTGTTTCCTGCTATTCTTTAATTCTTGCCTCTCCCACGCTTTGAGAGGTGAGAGACGGAGGTG
ORC2 site 6	oligo pool 7_75	GCGTTAGGGTGCTTACGTCTGTTTTGAAATAACGGCAATTACGCAGGTGCTATTATTGCGCTTTGAGAGGTGAGAGACGGAGGTG
ORC2 site 6	oligo pool 7_76	GCGTTAGGGTGCTTACGTCTGTTTACACCGCTGTGCATGCATACATGTGTAGCGTTTGAGAGGTGAGAGACGGAGGTG
ORC2 site 6	oligo pool 7_77	GCGTTAGGGTGCTTACGTCTGTTTATGTATGCGTGTGCTATGCCAATACAAACAGTAGGCTTTGAGAGGTGAGAGACGGAGGTG
ORC2 site 6	oligo pool 7_78	GCGTTAGGGTGCTTACGTCTGTTTGGCATGGCGAATGGAATGGAAAGAGGAAGTGTTTTGAGAGGTGAGAGACGGAGGTG
ORC2 site 6	oligo pool 7_79	GCGTTAGGGTGCTTACGTCTGTTTGGATGTGAAACGAGGATAACAGCAGCGGGGTTTGAGAGGTGAGAGACGGAGGTG
ORC2 site 6	oligo pool 7_80	GCGTTAGGGTGCTTACGTCTGTTTTAGGTGGGTAGGTGGAGAGGGACTAAAGAGACATCTTTGAGAGGTGAGAGACGGAGGTG
ORC2 site 6	oligo pool 7_81	GCGTTAGGGTGCTTACGTCTGTTTGTGCGCAGGAACGTTCGTGTTTTCGTGTGTTTTGAGAGGTGAGAGACGGAGGTG
ORC2 site 6	oligo pool 7_82	GCGTTAGGGTGCTTACGTCTGTTTGTGGGTAAAAGAGTGCGGGTGACGCAACAGTTTGAGAGGTGAGAGACGGAGGTG
ORC2 site 6	oligo pool 7_83	GCGTTAGGGTGCTTACGTCTGTTTCAACAACAAGTGCAAGTCGGCAGCAGAGTCGTTTGAGAGGTGAGAGACGGAGGTG
ORC2 site 6	oligo pool 7_84	GCGTTAGGGTGCTTACGTCTGTTTAAAACGAATCGGACAACAAAGCGACTAAACGACGATTTGAGAGGTGAGAGACGGAGGTG
ORC2 site 6	oligo pool 7_85	GCGTTAGGGTGCTTACGTCTGTTTATGGCGCGACAAAGCGACGACGACAAAACGTTTGAGAGGTGAGAGACGGAGGTG
ORC2 site 6	oligo pool 7_86	GCGTTAGGGTGCTTACGTCTGTTTAAATACAACAATTCCCCAGAGAACCAAAAGTGCCTGCTTTGAGAGGTGAGAGACGGAGGTG
ORC2 site 6	oligo pool 7_87	GCGTTAGGGTGCTTACGTCTGTTTACACTTTAGTGCGAGAGCAAAAGAGACAGCTAGAGAGTTTGAGAGGTGAGAGACGGAGGTG
ORC2 site 6	oligo pool 7_88	GCGTTAGGGTGCTTACGTCTGTTTGAATAGAAGTGCGAACGAGATGGGGCGATGCTTTGAGAGGTGAGAGACGGAGGTG
ORC2 site 6	oligo pool 7_89	GCGTTAGGGTGCTTACGTCTGTTTTGTTGGCTGCTTTTATTCTTGTACTTTTAAGCCGCCCTTTGAGAGGTGAGAGACGGAGGTG
ORC2 site 6	oligo pool 7_90	GCGTTAGGGTGCTTACGTCTGTTTAACAATTGGGTAATTCAGCAATGGGGATCAAGTGGGTTTGAGAGGTGAGAGACGGAGGTG
ORC2 site 6	oligo pool 7_91	GCGTTAGGGTGCTTACGTCTGTTTAAAATTTATTCGTGTGCTGGCTCCCGAAATTGGTTGGTTTGAGAGGTGAGAGACGGAGGTG
ORC2 site 6	oligo pool 7_92	GCGTTAGGGTGCTTACGTCTGTTTATAGCTTAATTCATCCAACTGAAGTGTGGCAACAGCGTTTGAGAGGTGAGAGACGGAGGTG
ORC2 site 6	oligo pool 7_93	GCGTTAGGGTGCTTACGTCTGTTTCATTTTGGCTCCCACAAAGTGCAGCAACAAAAGCTTTGAGAGGTGAGAGACGGAGGTG
ORC2 site 6	oligo pool 7_94	GCGTTAGGGTGCTTACGTCTGTTTTGTAGAGAGAGCACGATAAAGAGGTGAATGCGTTGAGTTTGAGAGGTGAGAGACGGAGGTG
ORC2 site 6	oligo pool 7_95	GCGTTAGGGTGCTTACGTCTGTTTGAGGGGTGTGGTGGGAAGGTAGAAACGGGTTTTGAGAGGTGAGAGACGGAGGTG
ORC2 site 6	oligo pool 7_96	GCGTTAGGGTGCTTACGTCTGTTTAAAACAGCAGCAATAAACACGGCGCGCAAGTTTGAGAGGTGAGAGACGGAGGTG
ORC2 site 6	oligo pool 7_97	GCGTTAGGGTGCTTACGTCTGTTTGTGGAATGGCGGAGCAGCGAGAGGGAGAGCTTTGAGAGGTGAGAGACGGAGGTG
ORC2 site 6	oligo pool 7_98	GCGTTAGGGTGCTTACGTCTGTTTACTGTTTTATTCATGCACATGTGTGGGTGGTAAGAGCTTTGAGAGGTGAGAGACGGAGGTG
ORC2 site 6	oligo pool 7_99	GCGTTAGGGTGCTTACGTCTGTTTACGAGTAGGCCGAAAGCAATTTATTTCAGATAAGCGCTTTGAGAGGTGAGAGACGGAGGTG
ORC2 site 6	oligo pool 7_100	GCGTTAGGGTGCTTACGTCTGTTTCTGGCTCTAGGCCTGCCCTCTTCTTCTTCATTTGAGAGGTGAGAGACGGAGGTG
ORC2 site 6	oligo pool 7_101	GCGTTAGGGTGCTTACGTCTGTTTTCATCATCATCTCCTGCCCCACCATATCCTCGTTTGAGAGGTGAGAGACGGAGGTG
ORC2 site 6	oligo pool 7_102	GCGTTAGGGTGCTTACGTCTGTTTCCCCTTCCCTACACGACCAAACCAATCTTCCTTTTGAGAGGTGAGAGACGGAGGTG
ORC2 site 6	oligo pool 7_103	GCGTTAGGGTGCTTACGTCTGTTTTTTCCCTTTCCACTTTTCGGTGTTTTGGGCAAAGTTTTGAGAGGTGAGAGACGGAGGTG
ORC2 site 6	oligo pool 7_104	GCGTTAGGGTGCTTACGTCTGTTTTTCGTTTCGTTTTGAGCTTTAATTTAGTGCGCCTGGCTTTGAGAGGTGAGAGACGGAGGTG
ORC2 site 6	oligo pool 7_105	GCGTTAGGGTGCTTACGTCTGTTTTCAGCTGTACATATTTCTATTTTCCCGCCAGTGTGCATTTGAGAGGTGAGAGACGGAGGTG
ORC2 site 6	oligo pool 7_106	GCGTTAGGGTGCTTACGTCTGTTTTTTTGTGGCCTGCGTGTGCTTTATCAGTTACTACTGTTTGAGAGGTGAGAGACGGAGGTG
ORC2 site 6	oligo pool 7_107	GCGTTAGGGTGCTTACGTCTGTTTAAAGAGAGACACGCACGTTGCAATTTGAAATAGTGCATTTGAGAGGTGAGAGACGGAGGTG
ORC2 site 6	oligo pool 7_108	GCGTTAGGGTGCTTACGTCTGTTTATATTGCAATATTAACCGCATATGCCGCACATGTGGTTTTGAGAGGTGAGAGACGGAGGTG
ORC2 site 6	oligo pool 7_109	GCGTTAGGGTGCTTACGTCTGTTTTCTTCAGTTTTGTCGTTTTGCGAAAACAAATCTGCGCTTTGAGAGGTGAGAGACGGAGGTG
ORC2 site 6	oligo pool 7_110	GCGTTAGGGTGCTTACGTCTGTTTGAATCAGCAGGCAAATCTGCAGTGATTCTTCTGAAGCTTTGAGAGGTGAGAGACGGAGGTG
ORC2 site 6	oligo pool 7_111	GCGTTAGGGTGCTTACGTCTGTTTTGGTCTTTCTCTTTCAGGTTCAAGAACATTCGAGGGGTTTGAGAGGTGAGAGACGGAGGTG
ORC2 site 6	oligo pool 7_112	GCGTTAGGGTGCTTACGTCTGTTTTGGAGATAGTGGGAAAGAGTGGCAGAAGCAAAAGATTTGAGAGGTGAGAGACGGAGGTG
ORC2 site 6	oligo pool 7_113	GCGTTAGGGTGCTTACGTCTGTTTGGGGAAGGAGAGAGCAGAGCGAAGAAGGGCTTTGAGAGGTGAGAGACGGAGGTG
ORC2 site 6	oligo pool 7_114	GCGTTAGGGTGCTTACGTCTGTTTATGTTCAAAGTTTGTAGCATGGAATTATGGGCGGAGGTTTGAGAGGTGAGAGACGGAGGTG
ORC2 site 6	oligo pool 7_115	GCGTTAGGGTGCTTACGTCTGTTTTAAACTTTGACTTTTGCGCTGTGCCTTGTTTCGTTTGTTTGAGAGGTGAGAGACGGAGGTG
ORC2 site 6	oligo pool 7_116	GCGTTAGGGTGCTTACGTCTGTTTAAGTGACAGTTTGCAGTAGCCTCTTTCTTCTTTCCCTTTTGAGAGGTGAGAGACGGAGGTG
ORC2 site 6	oligo pool 7_117	GCGTTAGGGTGCTTACGTCTGTTTATTTGAGCATTGAATTGAATGCGCATTTTACAGCGCTTTTGAGAGGTGAGAGACGGAGGTG
ORC2 site 6	oligo pool 7_118	GCGTTAGGGTGCTTACGTCTGTTTTATTGGCCGTCAAAGGGTTAAGGTGAGTGTCTAAACATTTGAGAGGTGAGAGACGGAGGTG
ORC2 site 6	oligo pool 7_119	GCGTTAGGGTGCTTACGTCTGTTTATGCGGATTGCGATTGCATTTAAATGAACACGAAAGCTTTGAGAGGTGAGAGACGGAGGTG
ORC2 site 6	oligo pool 7_120	GCGTTAGGGTGCTTACGTCTGTTTGCCAAGAAGACAACAAATTTAGAAGAGACTGGCCACGTTTGAGAGGTGAGAGACGGAGGTG
ORC2 site 6	oligo pool 7_121	GCGTTAGGGTGCTTACGTCTGTTTTGGCGCCACACGTTTGTATAAACGAAGTAGAAGAAGATTTGAGAGGTGAGAGACGGAGGTG
ORC2 site 6	oligo pool 7_122	GCGTTAGGGTGCTTACGTCTGTTTAACGAATTCAACCCGAATTGAAGAACCAGATCGAGGATTTGAGAGGTGAGAGACGGAGGTG
ORC2 site 6	oligo pool 7_123	GCGTTAGGGTGCTTACGTCTGTTTTTAAGAACCCAATTTCGGATTTCGGTTTCAACTGGGGTTTGAGAGGTGAGAGACGGAGGTG
ORC2 site 6	oligo pool 7_124	GCGTTAGGGTGCTTACGTCTGTTTTGATGTACGCAAACCAGTTGAAACGAGAAATTTCGGGTTTGAGAGGTGAGAGACGGAGGTG
ORC2 site 6	oligo pool 7_125	GCGTTAGGGTGCTTACGTCTGTTTAGCTTACCCGATGGACGGCGAATGATGATTAAATACGTTTGAGAGGTGAGAGACGGAGGTG
ORC2 site 6	oligo pool 7_126	GCGTTAGGGTGCTTACGTCTGTTTTTTTAGCACAGGGCGTTGTCGGGCCCAAAATTTGAGAGGTGAGAGACGGAGGTG
ORC2 site 7	oligo pool 8_1	GCGTTAGGGTGCTTACGTCTGTTTTTTTCTTTATCCGCGTGACGAGGTGCGTGCTTTGAGAGGTGAGAGACGGAGGTG
ORC2 site 7	oligo pool 8_2	GCGTTAGGGTGCTTACGTCTGTTTAAAATATGCCGTTCTGTTCTACGATTTGCGCGCTTTTGAGAGGTGAGAGACGGAGGTG
ORC2 site 7	oligo pool 8_3	GCGTTAGGGTGCTTACGTCTGTTTTGAATTGGTTAGCCGCTGAATAAACCAATCTGCACTGTTTGAGAGGTGAGAGACGGAGGTG
ORC2 site 7	oligo pool 8_4	GCGTTAGGGTGCTTACGTCTGTTTCGCGAAATACACTAACGCCTGCTGTTCAGTGTTTTGAGAGGTGAGAGACGGAGGTG
ORC2 site 7	oligo pool 8_5	GCGTTAGGGTGCTTACGTCTGTTTTACCAGACGGTCCTGCCTTTCGGCCGGCCTATAAATATTTGAGAGGTGAGAGACGGAGGTG
ORC2 site 7	oligo pool 8_6	GCGTTAGGGTGCTTACGTCTGTTTAAAGAATACCACCGATTGCAAACATTTTATGGCGCCGTTTGAGAGGTGAGAGACGGAGGTG
ORC2 site 7	oligo pool 8_7	GCGTTAGGGTGCTTACGTCTGTTTAAATAATCCGGACTGCGACCAGGTGGCAGCTTTGAGAGGTGAGAGACGGAGGTG
ORC2 site 7	oligo pool 8_8	GCGTTAGGGTGCTTACGTCTGTTTACTAGCAGCTTGGTGTGCGCTTCGTTGGAATTTGAGAGGTGAGAGACGGAGGTG
ORC2 site 7	oligo pool 8_9	GCGTTAGGGTGCTTACGTCTGTTTATTTTATTGGCACCGGCTTTTCCATCCCAATATCACGTTTGAGAGGTGAGAGACGGAGGTG
ORC2 site 7	oligo pool 8_10	GCGTTAGGGTGCTTACGTCTGTTTACATGGATCTGATGGAACTGCTGAAGCAGGCTTTGAGAGGTGAGAGACGGAGGTG
ORC2 site 7	oligo pool 8_11	GCGTTAGGGTGCTTACGTCTGTTTCCAGCGCCTGACGAACGAGACCAATACGGATTTGAGAGGTGAGAGACGGAGGTG
ORC2 site 7	oligo pool 8_12	GCGTTAGGGTGCTTACGTCTGTTTGGGCGTGGAACGGACCATGTCCCAGGTTCTTTTGAGAGGTGAGAGACGGAGGTG
ORC2 site 7	oligo pool 8_13	GCGTTAGGGTGCTTACGTCTGTTTGCAGGCAACCAAGGAGTTTCACTCGCGTGTTTTGAGAGGTGAGAGACGGAGGTG
ORC2 site 7	oligo pool 8_14	GCGTTAGGGTGCTTACGTCTGTTTCACCCAAATGGGCACCAATGATCTGCAGGCTTTGAGAGGTGAGAGACGGAGGTG
ORC2 site 7	oligo pool 8_15	GCGTTAGGGTGCTTACGTCTGTTTGTGAGTAGTTCGCTATAGGCCAGGCGCCAATTTGAGAGGTGAGAGACGGAGGTG
ORC2 site 7	oligo pool 8_16	GCGTTAGGGTGCTTACGTCTGTTTATTAACCGGTCATTCAAATGCAGCCACATACTGCTTTTGAGAGGTGAGAGACGGAGGTG
ORC2 site 7	oligo pool 8_17	GCGTTAGGGTGCTTACGTCTGTTTGGCTCTAAGGGCGTGGACCTGCCCAAGCTTTTTGAGAGGTGAGAGACGGAGGTG
ORC2 site 7	oligo pool 8_18	GCGTTAGGGTGCTTACGTCTGTTTGCGCCCGCCAAACCTTCGAGCCGATTGATCTTTGAGAGGTGAGAGACGGAGGTG
ORC2 site 7	oligo pool 8_19	GCGTTAGGGTGCTTACGTCTGTTTCGGTGACGGAGACCAATGTGCAGGCCTATCTTTGAGAGGTGAGAGACGGAGGTG
ORC2 site 7	oligo pool 8_20	GCGTTAGGGTGCTTACGTCTGTTTTGAAGAACGAGCGGGAGAACGCCATACTCTTTTGAGAGGTGAGAGACGGAGGTG
ORC2 site 7	oligo pool 8_21	GCGTTAGGGTGCTTACGTCTGTTTCAGTTATCGATGAGACGAATCGCAGTGTGAGTGCGTTTGAGAGGTGAGAGACGGAGGTG
ORC2 site 7	oligo pool 8_22	GCGTTAGGGTGCTTACGTCTGTTTCCAAATGACATGCTTCAGGCAGACACCCAAAATTCTTTTGAGAGGTGAGAGACGGAGGTG
ORC2 site 7	oligo pool 8_23	GCGTTAGGGTGCTTACGTCTGTTTTGCAGATATTTAAATCTGTGGAGCGACAGAAGTGGCGTTTGAGAGGTGAGAGACGGAGGTG
ORC2 site 7	oligo pool 8_24	GCGTTAGGGTGCTTACGTCTGTTTTTGCATCTACTCGGAGTGGGGCGAGGAGAATTTGAGAGGTGAGAGACGGAGGTG
ORC2 site 7	oligo pool 8_25	GCGTTAGGGTGCTTACGTCTGTTTGGAAGCGCTGCTAAACGCTCTGGTCGGACCTTTGAGAGGTGAGAGACGGAGGTG
ORC2 site 7	oligo pool 8_26	GCGTTAGGGTGCTTACGTCTGTTTAAACCAACAGGACTTCCCCGACGTCCAGTTTTTGAGAGGTGAGAGACGGAGGTG
ORC2 site 7	oligo pool 8_27	GCGTTAGGGTGCTTACGTCTGTTTTCAGATAGTGCCCACGGCCATGGCTGATGATTTGAGAGGTGAGAGACGGAGGTG
ORC2 site 7	oligo pool 8_28	GCGTTAGGGTGCTTACGTCTGTTTGCCCACTCCGTACTCCCAACTGAATGGCCATTTGAGAGGTGAGAGACGGAGGTG
ORC2 site 7	oligo pool 8_29	GCGTTAGGGTGCTTACGTCTGTTTTGAGCAGATGTACGCTGAACAGATCGCCATCCTTTGAGAGGTGAGAGACGGAGGTG
ORC2 site 7	oligo pool 8_30	GCGTTAGGGTGCTTACGTCTGTTTACAACCAGTCGATCATCCTGGGCAGACGCCTTTGAGAGGTGAGAGACGGAGGTG
ORC2 site 7	oligo pool 8_31	GCGTTAGGGTGCTTACGTCTGTTTCTAACTTGCTGTCGACCCTTGCCCACGTGGTTTGAGAGGTGAGAGACGGAGGTG
ORC2 site 7	oligo pool 8_32	GCGTTAGGGTGCTTACGTCTGTTTTCCAAGACTCCTTCAACGATGAGTCCGTAGCCTTTGAGAGGTGAGAGACGGAGGTG
ORC2 site 7	oligo pool 8_33	GCGTTAGGGTGCTTACGTCTGTTTGAGATGTGGAATGTATTGCAGTTTATGACCGCGTTGCTTTGAGAGGTGAGAGACGGAGGTG
ORC2 site 7	oligo pool 8_34	GCGTTAGGGTGCTTACGTCTGTTTCGCCAGTCTCGAGCACCATCGATCCAATCATTTGAGAGGTGAGAGACGGAGGTG
ORC2 site 7	oligo pool 8_35	GCGTTAGGGTGCTTACGTCTGTTTAGAATCGTCAGACATCACCGCAATTCGTTGAGCTTTGAGAGGTGAGAGACGGAGGTG
ORC2 site 7	oligo pool 8_36	GCGTTAGGGTGCTTACGTCTGTTTAGGCCCGCACGTACTTGGAGCGCAGATATATTTGAGAGGTGAGAGACGGAGGTG
ORC2 site 7	oligo pool 8_37	GCGTTAGGGTGCTTACGTCTGTTTTATGAGAAAGTTTATCGTCGCGAATTTGGCCAAAGCGTTTGAGAGGTGAGAGACGGAGGTG
ORC2 site 7	oligo pool 8_38	GCGTTAGGGTGCTTACGTCTGTTTGGCGGGGAGGAATCCCCAGCGTGTACCATATTTGAGAGGTGAGAGACGGAGGTG
ORC2 site 7	oligo pool 8_39	GCGTTAGGGTGCTTACGTCTGTTTTGGTCCGCTCCTATGTGGGCGTTACTCTCCTTTGAGAGGTGAGAGACGGAGGTG
ORC2 site 7	oligo pool 8_40	GCGTTAGGGTGCTTACGTCTGTTTGCGAGCCCTCTACGGGCTGCATGACGTGAATTTGAGAGGTGAGAGACGGAGGTG
ORC2 site 7	oligo pool 8_41	GCGTTAGGGTGCTTACGTCTGTTTCAATGGCCAGCCATTGTGGCCACATGTTTATTTGAGAGGTGAGAGACGGAGGTG
ORC2 site 7	oligo pool 8_42	GCGTTAGGGTGCTTACGTCTGTTTCTATAGCTTGCGGAGTGGCGATATGGACGCTTTGAGAGGTGAGAGACGGAGGTG
ORC2 site 7	oligo pool 8_43	GCGTTAGGGTGCTTACGTCTGTTTGGCTGCGTTGTATCTCAAGGAATCGGGAACCTTTGAGAGGTGAGAGACGGAGGTG
ORC2 site 7	oligo pool 8_44	GCGTTAGGGTGCTTACGTCTGTTTTGCCCCGACCTGCTTACGCTATTGACGTTGTTTGAGAGGTGAGAGACGGAGGTG
ORC2 site 7	oligo pool 8_45	GCGTTAGGGTGCTTACGTCTGTTTCGAAAGAACGGCGATAGGGACAACTTGATGGTAAAGCTTTGAGAGGTGAGAGACGGAGGTG
ORC2 site 7	oligo pool 8_46	GCGTTAGGGTGCTTACGTCTGTTTGAGGGTCAGCTAAAGTTGGAGTACAACAGTAGACTGCTTTGAGAGGTGAGAGACGGAGGTG
ORC2 site 7	oligo pool 8_47	GCGTTAGGGTGCTTACGTCTGTTTAAAAGGCGGTGAGTGCTCATCTTTTGCTACAACTTTTGAGAGGTGAGAGACGGAGGTG
ORC2 site 7	oligo pool 8_48	GCGTTAGGGTGCTTACGTCTGTTTTCCATTAGGTATACGTCGTATTGTTGGCGTGTGATCCTTTGAGAGGTGAGAGACGGAGGTG
ORC2 site 7	oligo pool 8_49	GCGTTAGGGTGCTTACGTCTGTTTGCACTTCACTCACGTAGAACTAATGCGCAGCATTTGAGAGGTGAGAGACGGAGGTG
ORC2 site 7	oligo pool 8_50	GCGTTAGGGTGCTTACGTCTGTTTTCGACGACTTCCTGTGGATGCAACTGTCCATTTGAGAGGTGAGAGACGGAGGTG
ORC2 site 7	oligo pool 8_51	GCGTTAGGGTGCTTACGTCTGTTTTTCTGCGCAGGTCGGACCAAAGCGACAGCAATTTGAGAGGTGAGAGACGGAGGTG
ORC2 site 7	oligo pool 8_52	GCGTTAGGGTGCTTACGTCTGTTTACGGAGCAGCTAACGTTCAGCGGCCTGCAATTTTGAGAGGTGAGAGACGGAGGTG
ORC2 site 7	oligo pool 8_53	GCGTTAGGGTGCTTACGTCTGTTTTTTAGAAAAGTACGGCGAGAACTACTTCAATGCGCGCTTTGAGAGGTGAGAGACGGAGGTG
ORC2 site 7	oligo pool 8_54	GCGTTAGGGTGCTTACGTCTGTTTGAGAAGGCGGCGCTATACTTCCAGGTGCTGTTTGAGAGGTGAGAGACGGAGGTG
ORC2 site 7	oligo pool 8_55	GCGTTAGGGTGCTTACGTCTGTTTACGCTTACCGGCCAATTTGAGGCCGCCATTTTTGAGAGGTGAGAGACGGAGGTG
ORC2 site 7	oligo pool 8_56	GCGTTAGGGTGCTTACGTCTGTTTAAAATCGAACGCACGCTATCCACATGGCCATTTGAGAGGTGAGAGACGGAGGTG
ORC2 site 7	oligo pool 8_57	GCGTTAGGGTGCTTACGTCTGTTTTTGCCCTAAACGAGATATCCATGCTGGGAACACCTTTGAGAGGTGAGAGACGGAGGTG
ORC2 site 7	oligo pool 8_58	GCGTTAGGGTGCTTACGTCTGTTTACGTTCCGTGGAACAATCCCTTCTGAGCTCCTTTGAGAGGTGAGAGACGGAGGTG
ORC2 site 7	oligo pool 8_59	GCGTTAGGGTGCTTACGTCTGTTTGACCCTGACGACCCAAAACCAATGAAACGACTTTTGAGAGGTGAGAGACGGAGGTG
ORC2 site 7	oligo pool 8_60	GCGTTAGGGTGCTTACGTCTGTTTCAATCTTGTGCGTCTGATCGTCATGTACACCAAGTGTTTGAGAGGTGAGAGACGGAGGTG
ORC2 site 7	oligo pool 8_61	GCGTTAGGGTGCTTACGTCTGTTTCTTTGAGAGAACGGACACCACGCAGGCGCTTTTGAGAGGTGAGAGACGGAGGTG
ORC2 site 7	oligo pool 8_62	GCGTTAGGGTGCTTACGTCTGTTTATTACCTGTTGCGCAACTTTAAATCCGAGAACGGACTTTGAGAGGTGAGAGACGGAGGTG
ORC2 site 7	oligo pool 8_63	GCGTTAGGGTGCTTACGTCTGTTTGGCAACGTGATGCTCACCTGCGTCTGCGATTTTGAGAGGTGAGAGACGGAGGTG
ORC2 site 7	oligo pool 8_64	GCGTTAGGGTGCTTACGTCTGTTTCTGCTAGTTGAGAAATGCGACGACGAAATGCTAGAGCTTTGAGAGGTGAGAGACGGAGGTG
ORC2 site 7	oligo pool 8_65	GCGTTAGGGTGCTTACGTCTGTTTTTCATGAATGCGATAAGTACTCTCTGGCCGAAATGGTTTTGAGAGGTGAGAGACGGAGGTG
ORC2 site 7	oligo pool 8_66	GCGTTAGGGTGCTTACGTCTGTTTGGGCGATGAGTTGTCGAAACGCGGCGACTATTTGAGAGGTGAGAGACGGAGGTG
ORC2 site 7	oligo pool 8_67	GCGTTAGGGTGCTTACGTCTGTTTCGAATTGGCCATCGAGCTCTACTTTATTGGTGGCTTTGAGAGGTGAGAGACGGAGGTG
ORC2 site 7	oligo pool 8_68	GCGTTAGGGTGCTTACGTCTGTTTCAGCTGGACAAGGCACTGCGTTTGGTGAACTTTGAGAGGTGAGAGACGGAGGTG
ORC2 site 7	oligo pool 8_69	GCGTTAGGGTGCTTACGTCTGTTTTCGCTACTGGCACAGGTGGTCCACCAACCATTTGAGAGGTGAGAGACGGAGGTG
ORC2 site 7	oligo pool 8_70	GCGTTAGGGTGCTTACGTCTGTTTACGCAGAATGGAAGCGTGCGTAACCGGCTGTTTGAGAGGTGAGAGACGGAGGTG
ORC2 site 7	oligo pool 8_71	GCGTTAGGGTGCTTACGTCTGTTTGGCGATATTATCAATCGACTAGATGCGGCGCTGTTTGAGAGGTGAGAGACGGAGGTG
ORC2 site 7	oligo pool 8_72	GCGTTAGGGTGCTTACGTCTGTTTGTCGTGCGTAAATCGGACGTAGAGGTTCAAGTTGTTTTGAGAGGTGAGAGACGGAGGTG
ORC2 site 7	oligo pool 8_73	GCGTTAGGGTGCTTACGTCTGTTTATACGGTGCTGACAAAGGTCATGAAGTTCTTTGACCATTTGAGAGGTGAGAGACGGAGGTG
ORC2 site 7	oligo pool 8_74	GCGTTAGGGTGCTTACGTCTGTTTCTATCACGAAGGCGCATTGCGTTCGGCATTTTTGAGAGGTGAGAGACGGAGGTG
ORC2 site 7	oligo pool 8_75	GCGTTAGGGTGCTTACGTCTGTTTAGAAATCCTGACCAACAATCATCTGATACCCGCCATTTGAGAGGTGAGAGACGGAGGTG
ORC2 site 7	oligo pool 8_76	GCGTTAGGGTGCTTACGTCTGTTTGCTCATTGGAAGTGGACGAGTGTGTGACGAATTTGAGAGGTGAGAGACGGAGGTG
ORC2 site 7	oligo pool 8_77	GCGTTAGGGTGCTTACGTCTGTTTCATAAAGCGGATGGGTCCCGAGGTCATTAAAGTGCTTTGAGAGGTGAGAGACGGAGGTG
ORC2 site 7	oligo pool 8_78	GCGTTAGGGTGCTTACGTCTGTTTTGCCCGATATCCTGCTGGCGTCCATGGACATTTGAGAGGTGAGAGACGGAGGTG
ORC2 site 7	oligo pool 8_79	GCGTTAGGGTGCTTACGTCTGTTTATGTGAAGCTAATGGACTCGAATGAAACAGCTTCCGGTTTGAGAGGTGAGAGACGGAGGTG
ORC2 site 7	oligo pool 8_80	GCGTTAGGGTGCTTACGTCTGTTTTTTCTTTGATGAAAGCAAGTGCGTCAATAAGGAGCCCTTTGAGAGGTGAGAGACGGAGGTG
ORC2 site 7	oligo pool 8_81	GCGTTAGGGTGCTTACGTCTGTTTGCCGTGAAACATTTGCGAGACAGGGCCAAGTTTGAGAGGTGAGAGACGGAGGTG
ORC2 site 7	oligo pool 8_82	GCGTTAGGGTGCTTACGTCTGTTTGCATTCACCAACATGGCTGCCAGCGTTCCATTTGAGAGGTGAGAGACGGAGGTG
ORC2 site 7	oligo pool 8_83	GCGTTAGGGTGCTTACGTCTGTTTTACCGAATGCCATCGACCACCAACCAGCGGTTTGAGAGGTGAGAGACGGAGGTG
ORC2 site 7	oligo pool 8_84	GCGTTAGGGTGCTTACGTCTGTTTCTCGTCCAGCTGGAGATCCTTATGCACTAACATTAGCTTTGAGAGGTGAGAGACGGAGGTG
ORC2 site 7	oligo pool 8_85	GCGTTAGGGTGCTTACGTCTGTTTATGGTATGTATCACAACAAGCCACTAACCCACTGGATTTGAGAGGTGAGAGACGGAGGTG
ORC2 site 7	oligo pool 8_86	GCGTTAGGGTGCTTACGTCTGTTTGAGACACCGTTTGCTATTGCATTGAAACCTCAAGAGGTTTGAGAGGTGAGAGACGGAGGTG
ORC2 site 7	oligo pool 8_87	GCGTTAGGGTGCTTACGTCTGTTTTCAAAATAGTATTGCCAACAATGGCTGCCAACTGTCGTTTGAGAGGTGAGAGACGGAGGTG
ORC2 site 7	oligo pool 8_88	GCGTTAGGGTGCTTACGTCTGTTTTCTAACAGATCCGTTTCGAGATCCTAGTACACTGCCATTTGAGAGGTGAGAGACGGAGGTG
ORC2 site 7	oligo pool 8_89	GCGTTAGGGTGCTTACGTCTGTTTAAAAGCCATTAGCTTGGCCCTCGTTTCGTATAAATGCTTTGAGAGGTGAGAGACGGAGGTG
ORC2 site 7	oligo pool 8_90	GCGTTAGGGTGCTTACGTCTGTTTAAGTTGATTGCGATAGTTTGTTCTGGTTTTGTGCGCCTTTGAGAGGTGAGAGACGGAGGTG
ORC2 site 7	oligo pool 8_91	GCGTTAGGGTGCTTACGTCTGTTTACTCAGTCGAAGGTCGGAAGGTCGGTCTGCTTTGAGAGGTGAGAGACGGAGGTG
ORC2 site 7	oligo pool 8_92	GCGTTAGGGTGCTTACGTCTGTTTGCCTCTCCCAGCCACACTCCGTTCCGCTTATTTGAGAGGTGAGAGACGGAGGTG
ORC2 site 7	oligo pool 8_93	GCGTTAGGGTGCTTACGTCTGTTTTCCCATATACTGGTACGAAGCGCAGACGGGTTTGAGAGGTGAGAGACGGAGGTG
ORC2 site 7	oligo pool 8_94	GCGTTAGGGTGCTTACGTCTGTTTCTCCTGATGACGAGCGTGTGGCGAGGATTGTTTGAGAGGTGAGAGACGGAGGTG
ORC2 site 7	oligo pool 8_95	GCGTTAGGGTGCTTACGTCTGTTTGTCCAGCGGGTAACAGCGTTTGTCCGGCTCTTTGAGAGGTGAGAGACGGAGGTG
ORC2 site 7	oligo pool 8_96	GCGTTAGGGTGCTTACGTCTGTTTGTCAGCTGCATGCCGCACTCCTCGCAGATGTTTGAGAGGTGAGAGACGGAGGTG
ORC2 site 7	oligo pool 8_97	GCGTTAGGGTGCTTACGTCTGTTTTAGCAGTCCACGTGGAAGTCCTTGTCCATCGTTTGAGAGGTGAGAGACGGAGGTG
ORC2 site 7	oligo pool 8_98	GCGTTAGGGTGCTTACGTCTGTTTCACAGTTTCGTCGGTGCCCTCGACGGGTGTTTTGAGAGGTGAGAGACGGAGGTG
ORC2 site 7	oligo pool 8_99	GCGTTAGGGTGCTTACGTCTGTTTGATGCCTGCCGAGAATTGCCGACGATTGCGTTTGAGAGGTGAGAGACGGAGGTG
ORC2 site 7	oligo pool 8_100	GCGTTAGGGTGCTTACGTCTGTTTATTATTCGGAATGAAGTTGTGAACCCACCTTTGCCGTTTGAGAGGTGAGAGACGGAGGTG
ORC2 site 7	oligo pool 8_101	GCGTTAGGGTGCTTACGTCTGTTTCAGCTAGCGCACTTGGGCGCAAACATTCGATTTGAGAGGTGAGAGACGGAGGTG
ORC2 site 7	oligo pool 8_102	GCGTTAGGGTGCTTACGTCTGTTTTGGTAGTCGTTGACGCAGTAGATCTTGTGGTCCTTTGAGAGGTGAGAGACGGAGGTG
ORC2 site 7	oligo pool 8_103	GCGTTAGGGTGCTTACGTCTGTTTACGTCCACGGTGAAGGGCACCCCGTCTAAGTTTGAGAGGTGAGAGACGGAGGTG
ORC2 site 7	oligo pool 8_104	GCGTTAGGGTGCTTACGTCTGTTTCACTCATTGCACACACAGCACCGGAAGCAGTTTGAGAGGTGAGAGACGGAGGTG
ORC2 site 7	oligo pool 8_105	GCGTTAGGGTGCTTACGTCTGTTTCCCGGATGATACGACTTGCCCATGGCCTGCTTTGAGAGGTGAGAGACGGAGGTG
ORC2 site 7	oligo pool 8_106	GCGTTAGGGTGCTTACGTCTGTTTAAGATCTGCAAGAGGGAAAGAGCGAGAGCGATTTGAGAGGTGAGAGACGGAGGTG
ORC2 site 7	oligo pool 8_107	GCGTTAGGGTGCTTACGTCTGTTTCGTCAATGTGAGTACAAGTTGCCCAATTAGAGTGGGATTTGAGAGGTGAGAGACGGAGGTG
ORC2 site 7	oligo pool 8_108	GCGTTAGGGTGCTTACGTCTGTTTTAGAAACGAATGGGGTGCAGTACGAACCATTTCCATTTGAGAGGTGAGAGACGGAGGTG
ORC2 site 7	oligo pool 8_109	GCGTTAGGGTGCTTACGTCTGTTTTGATCAGATGGCCACAGATGGCGCACTTTTTTTGAGAGGTGAGAGACGGAGGTG
ORC2 site 7	oligo pool 8_110	GCGTTAGGGTGCTTACGTCTGTTTCGCCGTCTGCTGGAAGCCCGAGTACTGCAATTTGAGAGGTGAGAGACGGAGGTG
ORC2 site 7	oligo pool 8_111	GCGTTAGGGTGCTTACGTCTGTTTATCTTCTCACCATGTAATCCTCCTCGCAATAGACCCGTTTGAGAGGTGAGAGACGGAGGTG
ORC2 site 7	oligo pool 8_112	GCGTTAGGGTGCTTACGTCTGTTTACCATGCACATTGTAGAACGCCTTGCCTCGTTTGAGAGGTGAGAGACGGAGGTG
ORC2 site 7	oligo pool 8_113	GCGTTAGGGTGCTTACGTCTGTTTCCCGTCCGCAGGAGCAGCAGATGAAGCAGTTTTGAGAGGTGAGAGACGGAGGTG
ORC2 site 7	oligo pool 8_114	GCGTTAGGGTGCTTACGTCTGTTTTGGTGTGATACAGATTGCCCATCGCCTGGCTTTGAGAGGTGAGAGACGGAGGTG
ORC2 site 7	oligo pool 8_115	GCGTTAGGGTGCTTACGTCTGTTTGGCACCCTTCACCTTCTCGCCGCATGTGTGTTTGAGAGGTGAGAGACGGAGGTG
ORC2 site 7	oligo pool 8_116	GCGTTAGGGTGCTTACGTCTGTTTCAATAAATACACACCAAAGTATTCGCCGTGCTCCTCGTTTGAGAGGTGAGAGACGGAGGTG
ORC2 site 7	oligo pool 8_117	GCGTTAGGGTGCTTACGTCTGTTTCTCTGTTCGATCTCCTCCTCCAGCTGGCGTTTTGAGAGGTGAGAGACGGAGGTG
ORC2 site 7	oligo pool 8_118	GCGTTAGGGTGCTTACGTCTGTTTGTGAGCTCTTCGATCTTGCGCTGCGCCTCCTTTGAGAGGTGAGAGACGGAGGTG
ORC2 site 7	oligo pool 8_119	GCGTTAGGGTGCTTACGTCTGTTTGCGGCGGGGTGACGCTATACGGTAGCAGATTTTGAGAGGTGAGAGACGGAGGTG
ORC2 site 7	oligo pool 8_120	GCGTTAGGGTGCTTACGTCTGTTTTCTTGGTGAGACCTGATGGCGGTACAGAGTTTTGAGAGGTGAGAGACGGAGGTG
ORC2 site 7	oligo pool 8_121	GCGTTAGGGTGCTTACGTCTGTTTGATATTAGGTCATGCTATTGACTTGGCTTGCAAGGCCTTTGAGAGGTGAGAGACGGAGGTG
ORC2 site 7	oligo pool 8_122	GCGTTAGGGTGCTTACGTCTGTTTAAAATAAATATGCGGGCGCATTGTTGGGACAAACGTTTGAGAGGTGAGAGACGGAGGTG
ORC2 site 7	oligo pool 8_123	GCGTTAGGGTGCTTACGTCTGTTTATTGCATTCGAATCGGTTTCGGTTGTCATTGAATCGGTTTGAGAGGTGAGAGACGGAGGTG
ORC2 site 7	oligo pool 8_124	GCGTTAGGGTGCTTACGTCTGTTTAAAGGACTTAAAATTAAACCGGTTAGCGGCAACCGTTTTGAGAGGTGAGAGACGGAGGTG
ORC2 site 7	oligo pool 8_125	GCGTTAGGGTGCTTACGTCTGTTTTTGACCAAAGTTTGTCGCCCCGCCAACCGGTTTGAGAGGTGAGAGACGGAGGTG
ORC2 site 7	oligo pool 8_126	GCGTTAGGGTGCTTACGTCTGTTTTTATGATTGAGCGATGAGTGATGACACGAACGGAACCTTTGAGAGGTGAGAGACGGAGGTG
ORC2 site 7	oligo pool 8_127	GCGTTAGGGTGCTTACGTCTGTTTCAACCCCTTTGGAGAAACCAAGCTCAGCCCTTTGAGAGGTGAGAGACGGAGGTG
ORC2 site 7	oligo pool 8_128	GCGTTAGGGTGCTTACGTCTGTTTGTCATACCTCTCCTGGGTTTCAAGGCAGCATTAACGTTTGAGAGGTGAGAGACGGAGGTG
ORC2 site 7	oligo pool 8_129	GCGTTAGGGTGCTTACGTCTGTTTTAAAGTAATTCGCCATTTTGGGGACAGACGATCGTCATTTGAGAGGTGAGAGACGGAGGTG
ORC2 site 7	oligo pool 8_130	GCGTTAGGGTGCTTACGTCTGTTTGTCGCTTACCTGTGCTGCCCTGCGAGGGAGTTTGAGAGGTGAGAGACGGAGGTG
ORC2 site 7	oligo pool 8_131	GCGTTAGGGTGCTTACGTCTGTTTGATGTGGTTGGTGGAGCTGCCGTGGCCATGTTTGAGAGGTGAGAGACGGAGGTG
ORC2 site 7	oligo pool 8_132	GCGTTAGGGTGCTTACGTCTGTTTCCCATGGCCAGTGATGACGTTATTATTGGTGGTTCTTTGAGAGGTGAGAGACGGAGGTG
ORC2 site 7	oligo pool 8_133	GCGTTAGGGTGCTTACGTCTGTTTCCCTGCCGGTAGCCAATCCTGCTGCCGTATTTTGAGAGGTGAGAGACGGAGGTG
ORC2 site 7	oligo pool 8_134	GCGTTAGGGTGCTTACGTCTGTTTTCCTGTGCAGATTCGCCGTCATGCAAACGTTTTGAGAGGTGAGAGACGGAGGTG
ORC2 site 7	oligo pool 8_135	GCGTTAGGGTGCTTACGTCTGTTTTATAGTTAGGATTAACGGAGACATTAATGGCGCCGCCTTTGAGAGGTGAGAGACGGAGGTG
ORC2 site 7	oligo pool 8_136	GCGTTAGGGTGCTTACGTCTGTTTGCGACTTAACGGGCGTGTGCTGCTGCAGTTTTTGAGAGGTGAGAGACGGAGGTG
ORC2 site 7	oligo pool 8_137	GCGTTAGGGTGCTTACGTCTGTTTCACCGACTGCGCGGTGGGTACGGGACTTAGTTTGAGAGGTGAGAGACGGAGGTG
ORC2 site 7	oligo pool 8_138	GCGTTAGGGTGCTTACGTCTGTTTTAACGATAGATTCCTATATCGTTGCGTTGGCGATCCCTTTGAGAGGTGAGAGACGGAGGTG
ORC2 site 7	oligo pool 8_139	GCGTTAGGGTGCTTACGTCTGTTTAAGGAGCTAGAACTGGCCGTGTTGCTGCTATTTGAGAGGTGAGAGACGGAGGTG
ORC2 site 7	oligo pool 8_140	GCGTTAGGGTGCTTACGTCTGTTTCATGGGCGAGGCCAGCAGCGCATTGAGATCTTTGAGAGGTGAGAGACGGAGGTG
ORC2 site 7	oligo pool 8_141	GCGTTAGGGTGCTTACGTCTGTTTGGCGGTGGACGAACTGCCTGAGGAGTTGGATTTGAGAGGTGAGAGACGGAGGTG
ORC2 site 7	oligo pool 8_142	GCGTTAGGGTGCTTACGTCTGTTTCGTGGGCTGCATCTCCTGATACATGGTGGCTTTGAGAGGTGAGAGACGGAGGTG
ORC2 site 7	oligo pool 8_143	GCGTTAGGGTGCTTACGTCTGTTTCTGTGCCCGCTGGCCAGAGTGTGGAATGATTTTGAGAGGTGAGAGACGGAGGTG
ORC2 site 7	oligo pool 8_144	GCGTTAGGGTGCTTACGTCTGTTTGTTCTCGTATATGGGCGCAGCATGCTCCTCTTTGAGAGGTGAGAGACGGAGGTG
ORC2 site 7	oligo pool 8_145	GCGTTAGGGTGCTTACGTCTGTTTCAGATCGCCAGTTGGACCCAAAGCAGCAGATTTGAGAGGTGAGAGACGGAGGTG
ORC2 site 7	oligo pool 8_146	GCGTTAGGGTGCTTACGTCTGTTTGTCCCGATGGTGGTGGTGGTCCTCCTGCTGTTTGAGAGGTGAGAGACGGAGGTG
ORC2 site 7	oligo pool 8_147	GCGTTAGGGTGCTTACGTCTGTTTCTCTGGTCGTTCCCAACGATGCAGATCCTTGTTTGAGAGGTGAGAGACGGAGGTG
ORC2 site 7	oligo pool 8_148	GCGTTAGGGTGCTTACGTCTGTTTATTCTCTGGCACCGGCGTGTGTGCAAAGCGTTTGAGAGGTGAGAGACGGAGGTG
ORC2 site 7	oligo pool 8_149	GCGTTAGGGTGCTTACGTCTGTTTCCCAGCCCGAATGGGCTGCATCAGCAGATATTTGAGAGGTGAGAGACGGAGGTG
ORC2 site 7	oligo pool 8_150	GCGTTAGGGTGCTTACGTCTGTTTGCCGTTCAATATGGCGCTCTGCCTGCTCCCTTTGAGAGGTGAGAGACGGAGGTG
ORC2 site 7	oligo pool 8_151	GCGTTAGGGTGCTTACGTCTGTTTGGGACTTTGAGGCTGAGCCCTCTTGTGGTTTTTGAGAGGTGAGAGACGGAGGTG
ORC2 site 7	oligo pool 8_152	GCGTTAGGGTGCTTACGTCTGTTTAATTGACCGTAGAACTCCAAGTTCTCATATACCGGCGTTTGAGAGGTGAGAGACGGAGGTG
ORC2 site 7	oligo pool 8_153	GCGTTAGGGTGCTTACGTCTGTTTCTTCTGCGGTGCAATCCGCTGGCCCAGAATTTTGAGAGGTGAGAGACGGAGGTG
ORC2 site 7	oligo pool 8_154	GCGTTAGGGTGCTTACGTCTGTTTCTGTGCGGTCGGTGCATAGATTTGTGCACTTTTGAGAGGTGAGAGACGGAGGTG
ORC2 site 7	oligo pool 8_155	GCGTTAGGGTGCTTACGTCTGTTTTCCGTTGTGCGTGTGCTGTATCTGCTCCACTTTGAGAGGTGAGAGACGGAGGTG
ORC2 site 7	oligo pool 8_156	GCGTTAGGGTGCTTACGTCTGTTTGGGCGTGGCGTATTTGGAGGCGGCAATGATTTTGAGAGGTGAGAGACGGAGGTG
ORC2 site 7	oligo pool 8_157	GCGTTAGGGTGCTTACGTCTGTTTGTTGCCGCGCTCGTACAGCTTATAGTCCTGTTTGAGAGGTGAGAGACGGAGGTG
ORC2 site 7	oligo pool 8_158	GCGTTAGGGTGCTTACGTCTGTTTAGGTAGTTCTCAATGGCGCCCGGTGAGCGCTTTGAGAGGTGAGAGACGGAGGTG
ORC2 site 7	oligo pool 8_159	GCGTTAGGGTGCTTACGTCTGTTTTCTCATAGTCGGAATCGGAGTTGCCGGGATTTTGAGAGGTGAGAGACGGAGGTG
ORC2 site 7	oligo pool 8_160	GCGTTAGGGTGCTTACGTCTGTTTCTGCGTCTGCGTCCGCTGGGTGGTCATTCTTTTGAGAGGTGAGAGACGGAGGTG
ORC2 site 7	oligo pool 8_161	GCGTTAGGGTGCTTACGTCTGTTTGGACGCCGCCCCGAAATCAACGATTGGCTCTTTGAGAGGTGAGAGACGGAGGTG
ORC2 site 7	oligo pool 8_162	GCGTTAGGGTGCTTACGTCTGTTTGCTTTTCCCGGTCGGAAAAGACCTTAGCTAACTGTTTGAGAGGTGAGAGACGGAGGTG
ORC2 site 7	oligo pool 8_163	GCGTTAGGGTGCTTACGTCTGTTTTGCTCGGCTAGTTGGCAATCAGTCAGTCGGTTTGAGAGGTGAGAGACGGAGGTG
ORC2 site 7	oligo pool 8_164	GCGTTAGGGTGCTTACGTCTGTTTTTCTATCAGCTTTTCTGCATTTTCTTTGTGCGCCTGCTTTGAGAGGTGAGAGACGGAGGTG
ORC2 site 7	oligo pool 8_165	GCGTTAGGGTGCTTACGTCTGTTTAAAATTCGTACAGTTAAGTGTGACCGCCGCGGTTTGAGAGGTGAGAGACGGAGGTG
ORC2 site 7	oligo pool 8_166	GCGTTAGGGTGCTTACGTCTGTTTGTTACGTTTATAATATACTGTCCGGCAGGCAGGCGATTTGAGAGGTGAGAGACGGAGGTG
ORC2 site 7	oligo pool 8_167	GCGTTAGGGTGCTTACGTCTGTTTTACCACAAAATATACTGCAGCTCAAAAGGGCCACTCTTTTGAGAGGTGAGAGACGGAGGTG
pos control 1	oligo pool 2_1	GCGTTAGGGTGCTTACGTCTGTTTACAGCACATCGGTGGACAAAGTGAGCATCCTTTGAGAGGTGAGAGACGGAGGTG
pos control 1	oligo pool 2_2	GCGTTAGGGTGCTTACGTCTGTTTTGGCGGAGCTTTGCAAGACTTACAGCAAGCTTTGAGAGGTGAGAGACGGAGGTG
pos control 1	oligo pool 2_3	GCGTTAGGGTGCTTACGTCTGTTTTTTGTTCTACGAATTTTGGCCGAACACTGACATGTGCTTTGAGAGGTGAGAGACGGAGGTG
pos control 1	oligo pool 2_4	GCGTTAGGGTGCTTACGTCTGTTTCTCTTAAATTTAAAATGGATGGTAGGGCGGCTGGTGGTTTGAGAGGTGAGAGACGGAGGTG
pos control 1	oligo pool 2_5	GCGTTAGGGTGCTTACGTCTGTTTCTTCGGCCGCTCTTGCCCGGATTACGGTCATTTGAGAGGTGAGAGACGGAGGTG
pos control 1	oligo pool 2_6	GCGTTAGGGTGCTTACGTCTGTTTATCTTTGACTGTATCTCGTGCGCCGACGACTTTTGAGAGGTGAGAGACGGAGGTG
pos control 1	oligo pool 2_7	GCGTTAGGGTGCTTACGTCTGTTTCGATCGCCTCTTGGGCGCAGGGTCCGTAAATTTGAGAGGTGAGAGACGGAGGTG
pos control 1	oligo pool 2_8	GCGTTAGGGTGCTTACGTCTGTTTGGGGCAAATTATACATCTCCGGCTCGAAGTCGTTTGAGAGGTGAGAGACGGAGGTG
pos control 1	oligo pool 2_9	GCGTTAGGGTGCTTACGTCTGTTTTCCAGGTACTCGAAGCGCAAGGCGGCCAATTTTGAGAGGTGAGAGACGGAGGTG
pos control 1	oligo pool 2_10	GCGTTAGGGTGCTTACGTCTGTTTTCGGACCAACAGCAGGGAAGGTCCTTTTCGTTTGAGAGGTGAGAGACGGAGGTG
pos control 1	oligo pool 2_11	GCGTTAGGGTGCTTACGTCTGTTTGCCAACATTATGACGGGCAGTCGAGCATCGTTTGAGAGGTGAGAGACGGAGGTG
pos control 1	oligo pool 2_12	GCGTTAGGGTGCTTACGTCTGTTTCTCGCCGCCTGAACTCCTTTGGGAGTGCCATTTGAGAGGTGAGAGACGGAGGTG
pos control 1	oligo pool 2_13	GCGTTAGGGTGCTTACGTCTGTTTTCGAAAACCAGGGTGCAATCAGGTCCAGCATTTGAGAGGTGAGAGACGGAGGTG
pos control 1	oligo pool 2_14	GCGTTAGGGTGCTTACGTCTGTTTTCCCCTAGCCTCGACATGGCAATCAGGTAGTTTGAGAGGTGAGAGACGGAGGTG
pos control 1	oligo pool 2_15	GCGTTAGGGTGCTTACGTCTGTTTGGGTTTGGGTGCCCGCAACTCCGGATCATCTTTGAGAGGTGAGAGACGGAGGTG
pos control 1	oligo pool 2_16	GCGTTAGGGTGCTTACGTCTGTTTCGCACAGACCACGGTGGAGAAGTTCTCAAATTTGAGAGGTGAGAGACGGAGGTG
pos control 1	oligo pool 2_17	GCGTTAGGGTGCTTACGTCTGTTTCTCCCGGCCGCGGATCTTCGAGCAGTAGTTTTTGAGAGGTGAGAGACGGAGGTG
pos control 1	oligo pool 2_18	GCGTTAGGGTGCTTACGTCTGTTTGGCCTCGTTGCTGGAGGTGATCAAGCCCAATTTGAGAGGTGAGAGACGGAGGTG
pos control 1	oligo pool 2_19	GCGTTAGGGTGCTTACGTCTGTTTTTCCATGCAGCTATTGCGCAGGTGCGGAACTTTGAGAGGTGAGAGACGGAGGTG
pos control 1	oligo pool 2_20	GCGTTAGGGTGCTTACGTCTGTTTGGGGATTTGCAATCAAATGGGAGGTTCGCTCGTTTGAGAGGTGAGAGACGGAGGTG
pos control 1	oligo pool 2_21	GCGTTAGGGTGCTTACGTCTGTTTATACCGAAACGATTCCCAACTCATCGGAATATCGAGCTTTGAGAGGTGAGAGACGGAGGTG
pos control 1	oligo pool 2_22	GCGTTAGGGTGCTTACGTCTGTTTTCTGGTATCCTCTTATCGTAACAACGGACCAGTTCCTTTTGAGAGGTGAGAGACGGAGGTG
pos control 1	oligo pool 2_23	GCGTTAGGGTGCTTACGTCTGTTTTGAGAGCCTTCCGGTAGACGTGGCGAGTATTTTGAGAGGTGAGAGACGGAGGTG
pos control 1	oligo pool 2_24	GCGTTAGGGTGCTTACGTCTGTTTAGATCGAAAATGCAGTAGCTGATACAAGGACTGCAGCTTTGAGAGGTGAGAGACGGAGGTG
pos control 1	oligo pool 2_25	GCGTTAGGGTGCTTACGTCTGTTTACTTTGGGGAACAGCCCTCACAATCTGGTTGTTTGAGAGGTGAGAGACGGAGGTG
pos control 1	oligo pool 2_26	GCGTTAGGGTGCTTACGTCTGTTTAGATTTGCATGTCCTGCAGCCAAAAGTGCACTTTGAGAGGTGAGAGACGGAGGTG
pos control 1	oligo pool 2_27	GCGTTAGGGTGCTTACGTCTGTTTATCTCACAAAGGTGGCAGTCCAAAATATTGTGGCTTGTTTGAGAGGTGAGAGACGGAGGTG
pos control 1	oligo pool 2_28	GCGTTAGGGTGCTTACGTCTGTTTAATCCTTCCAGCGATCGCAGTCTCAAAGTGGTTTGAGAGGTGAGAGACGGAGGTG
pos control 1	oligo pool 2_29	GCGTTAGGGTGCTTACGTCTGTTTCGTGAGCACTTGCTCGAAAGGATACCAGAGGATTTGAGAGGTGAGAGACGGAGGTG
pos control 1	oligo pool 2_30	GCGTTAGGGTGCTTACGTCTGTTTCGAGGACCACCTGCATGCCAGCGGACAGAGTTTGAGAGGTGAGAGACGGAGGTG
pos control 1	oligo pool 2_31	GCGTTAGGGTGCTTACGTCTGTTTCAGCCTCCATACCAACCAAAGAGGACTCGAAGATTTGAGAGGTGAGAGACGGAGGTG
pos control 1	oligo pool 2_32	GCGTTAGGGTGCTTACGTCTGTTTCCAGACACTTGCTCGGCTCCGGCGATTCCTTTTGAGAGGTGAGAGACGGAGGTG
pos control 1	oligo pool 2_33	GCGTTAGGGTGCTTACGTCTGTTTCAAAACGAGAGGCGGTGGTGAGGAAAACATCCTTTGAGAGGTGAGAGACGGAGGTG
pos control 1	oligo pool 2_34	GCGTTAGGGTGCTTACGTCTGTTTCCCCTCTTGACTTCTTCGTCGGAGCCGCTCTTTGAGAGGTGAGAGACGGAGGTG
pos control 1	oligo pool 2_35	GCGTTAGGGTGCTTACGTCTGTTTAAAACCACGTGGTGGAAGACATCGAAGGGCTTTGAGAGGTGAGAGACGGAGGTG
pos control 1	oligo pool 2_36	GCGTTAGGGTGCTTACGTCTGTTTCTGGAGTGCCGACGCGTCTTTATCCTAAACGTTTGAGAGGTGAGAGACGGAGGTG
pos control 1	oligo pool 2_37	GCGTTAGGGTGCTTACGTCTGTTTAATCCCGACAGCAGCCACTTGCGATAGCCATTTGAGAGGTGAGAGACGGAGGTG
pos control 1	oligo pool 2_38	GCGTTAGGGTGCTTACGTCTGTTTTGGGAATGTTGAACGCTTTGAGGTGATGCAGCTTTGAGAGGTGAGAGACGGAGGTG
pos control 1	oligo pool 2_39	GCGTTAGGGTGCTTACGTCTGTTTAGACGCTCCACACCGGGCATCAGTCGAATGTTTGAGAGGTGAGAGACGGAGGTG
pos control 1	oligo pool 2_40	GCGTTAGGGTGCTTACGTCTGTTTAATCCCATTTTGCCACGACACTGAAGTTCCTGCTTTGAGAGGTGAGAGACGGAGGTG
pos control 1	oligo pool 2_41	GCGTTAGGGTGCTTACGTCTGTTTTGGTTCTCAAACTCCGTCATGCTGAAGGGCTTTGAGAGGTGAGAGACGGAGGTG
pos control 1	oligo pool 2_42	GCGTTAGGGTGCTTACGTCTGTTTAGATTGAAGGTGTTTACGATTAGAGCAGCCTGCTCGTTTGAGAGGTGAGAGACGGAGGTG
pos control 1	oligo pool 2_43	GCGTTAGGGTGCTTACGTCTGTTTGAATCTGGCTTTCCCATGCACCGCATCTTCATTTGAGAGGTGAGAGACGGAGGTG
pos control 1	oligo pool 2_44	GCGTTAGGGTGCTTACGTCTGTTTTCGAAGCTATACGTGTGACCATAGGGATCCAGAATCCTTTGAGAGGTGAGAGACGGAGGTG
pos control 1	oligo pool 2_45	GCGTTAGGGTGCTTACGTCTGTTTTTTGAACGGTTTCCGTTCTCAAACGCTCGCTTTTGAGAGGTGAGAGACGGAGGTG
pos control 1	oligo pool 2_46	GCGTTAGGGTGCTTACGTCTGTTTGTCTATCAGCAGACCATCGAGTTCGAAAATGCAATGGTTTGAGAGGTGAGAGACGGAGGTG
pos control 1	oligo pool 2_47	GCGTTAGGGTGCTTACGTCTGTTTGTAACTGGCTGAAAAGAGCACTGCCTAGAACCCTTTGAGAGGTGAGAGACGGAGGTG
pos control 1	oligo pool 2_48	GCGTTAGGGTGCTTACGTCTGTTTGCCTCTTCCGCCGACATTTTGGTTCACTTGATTTGAGAGGTGAGAGACGGAGGTG
pos control 1	oligo pool 2_49	GCGTTAGGGTGCTTACGTCTGTTTTAGAGTGCTAGGGATTAGCCAAACTCGAATTTGGAGCTTTGAGAGGTGAGAGACGGAGGTG
pos control 1	oligo pool 2_50	GCGTTAGGGTGCTTACGTCTGTTTAGGTGTCAAAGGGTGGTAGACCAAAGAGCTCATTTGAGAGGTGAGAGACGGAGGTG
pos control 1	oligo pool 2_51	GCGTTAGGGTGCTTACGTCTGTTTGGCTTAAAGTCCGCCATCGATTTTAGAACCATGGTGTTTGAGAGGTGAGAGACGGAGGTG
pos control 1	oligo pool 2_52	GCGTTAGGGTGCTTACGTCTGTTTTATCAGTTGGAATAAAGATGACTTGGGATCCCGCTGCTTTGAGAGGTGAGAGACGGAGGTG
pos control 1	oligo pool 2_53	GCGTTAGGGTGCTTACGTCTGTTTCTTTCCGCCTATGAGGCCCACTGGAGCATCTTTGAGAGGTGAGAGACGGAGGTG
pos control 1	oligo pool 2_54	GCGTTAGGGTGCTTACGTCTGTTTTTTTGGGATCTGCGGGCGGATTGAATCGCGTTTGAGAGGTGAGAGACGGAGGTG
pos control 1	oligo pool 2_55	GCGTTAGGGTGCTTACGTCTGTTTAGGCGGCCAGGAGATATATATCTGGGTAGGGCTTTGAGAGGTGAGAGACGGAGGTG
pos control 1	oligo pool 2_56	GCGTTAGGGTGCTTACGTCTGTTTTTTCCTCTTCCCGGTCCAAGTGCCGGATCATTTGAGAGGTGAGAGACGGAGGTG
pos control 1	oligo pool 2_57	GCGTTAGGGTGCTTACGTCTGTTTTCGCCACAGACAACGTGGTGAAAGGCCAGGTTTGAGAGGTGAGAGACGGAGGTG
pos control 1	oligo pool 2_58	GCGTTAGGGTGCTTACGTCTGTTTATATCCTTGAAGGACTCGGCCTTCACTTTGAACAGTTTTGAGAGGTGAGAGACGGAGGTG
pos control 1	oligo pool 2_59	GCGTTAGGGTGCTTACGTCTGTTTTTCCTAAACGAACTTGTGGCTATGCAGAAGGGTATGCTTTGAGAGGTGAGAGACGGAGGTG
pos control 1	oligo pool 2_60	GCGTTAGGGTGCTTACGTCTGTTTGGTATTCGTGCAAGTGGAGAATCAGATCCCTGACCTTTGAGAGGTGAGAGACGGAGGTG
pos control 1	oligo pool 2_61	GCGTTAGGGTGCTTACGTCTGTTTCCTGGCAGCAGAGCCACACTTCCCATGCTCTTTGAGAGGTGAGAGACGGAGGTG
pos control 1	oligo pool 2_62	GCGTTAGGGTGCTTACGTCTGTTTTATCAACAGCTGCCTCGAATTCCTTTTGAAATTCCGCTTTGAGAGGTGAGAGACGGAGGTG
pos control 1	oligo pool 2_63	GCGTTAGGGTGCTTACGTCTGTTTAGGTGACAACGGAAGTTTTAGATCCTTGACGATGTGTTTTGAGAGGTGAGAGACGGAGGTG
pos control 1	oligo pool 2_64	GCGTTAGGGTGCTTACGTCTGTTTTGGGAAAATGTACCGACCGGCATTCCCATATGCTTTGAGAGGTGAGAGACGGAGGTG
pos control 1	oligo pool 2_65	GCGTTAGGGTGCTTACGTCTGTTTTGCGTCTGATCGACTTTGGTGTACGTTTTGCCTTTGAGAGGTGAGAGACGGAGGTG
pos control 1	oligo pool 2_66	GCGTTAGGGTGCTTACGTCTGTTTTAGCCAACAAGTCTTGAACCGTTTTGAGGTAGATGCCTTTGAGAGGTGAGAGACGGAGGTG
pos control 1	oligo pool 2_67	GCGTTAGGGTGCTTACGTCTGTTTTGTAATGCACCTATCAAGGTTCCATCGCAGTCAAAGATTTGAGAGGTGAGAGACGGAGGTG
pos control 1	oligo pool 2_68	GCGTTAGGGTGCTTACGTCTGTTTTGACATGAGTGACGGGGCAGTAACACTTCTTGGTTTGAGAGGTGAGAGACGGAGGTG
pos control 1	oligo pool 2_69	GCGTTAGGGTGCTTACGTCTGTTTACAATGGTCTAAGCTCTTCATATCACACACCGCATGCTTTGAGAGGTGAGAGACGGAGGTG
pos control 1	oligo pool 2_70	GCGTTAGGGTGCTTACGTCTGTTTTCCTTAATTTAGAGGGTTCGCCTTGGCCAGAACGTTTGAGAGGTGAGAGACGGAGGTG
pos control 1	oligo pool 2_71	GCGTTAGGGTGCTTACGTCTGTTTATTTCATTCCTCTCAGCGGTAGTTGCACTTTCGTAGTTTTGAGAGGTGAGAGACGGAGGTG
pos control 1	oligo pool 2_72	GCGTTAGGGTGCTTACGTCTGTTTTTTAGCTATGTCTAATGCATGCGGCGCACGCTTTGAGAGGTGAGAGACGGAGGTG
pos control 1	oligo pool 2_73	GCGTTAGGGTGCTTACGTCTGTTTTTTTGGCCAGGACTCGCATGTTGTTACAAAGTTGCTTTGAGAGGTGAGAGACGGAGGTG
pos control 1	oligo pool 2_74	GCGTTAGGGTGCTTACGTCTGTTTGTAATTGATTAAGCAGTTGGCAGCCAAGCCGCTTTGAGAGGTGAGAGACGGAGGTG
pos control 1	oligo pool 2_75	GCGTTAGGGTGCTTACGTCTGTTTAAGAGACGTTTTCACCAGCGCGTCGCCGAATTTGAGAGGTGAGAGACGGAGGTG
pos control 1	oligo pool 2_76	GCGTTAGGGTGCTTACGTCTGTTTACTTTGGCTTTGGCCAATACGTGCCACAAAATGTTTGAGAGGTGAGAGACGGAGGTG
pos control 1	oligo pool 2_77	GCGTTAGGGTGCTTACGTCTGTTTTTGGGAAGACAGAGGAAGTAGGTACGGTGGGTTTGAGAGGTGAGAGACGGAGGTG
pos control 1	oligo pool 2_78	GCGTTAGGGTGCTTACGTCTGTTTTGGTGCATGCAGCATGTGGTGCTAAACTTTGTTTGAGAGGTGAGAGACGGAGGTG
pos control 1	oligo pool 2_79	GCGTTAGGGTGCTTACGTCTGTTTGTGGAGCGGGTGGCGGGTCAAAGGTGAATGTTTGAGAGGTGAGAGACGGAGGTG
pos control 1	oligo pool 2_80	GCGTTAGGGTGCTTACGTCTGTTTCGTCGCGACGCTTGATTTTGGCACGGGTTTTTTGAGAGGTGAGAGACGGAGGTG
pos control 1	oligo pool 2_81	GCGTTAGGGTGCTTACGTCTGTTTAATAGCCAGGCGCACCTGGGCCGTATGAAATTTGAGAGGTGAGAGACGGAGGTG
pos control 1	oligo pool 2_82	GCGTTAGGGTGCTTACGTCTGTTTCGAGTTAACGAAATGTTTGCGCATTTTGCGGAGTTTTGAGAGGTGAGAGACGGAGGTG
pos control 1	oligo pool 2_83	GCGTTAGGGTGCTTACGTCTGTTTATTTGATAGTTAAGTAGCGCGACTCTAGCGTTTCCCCTTTGAGAGGTGAGAGACGGAGGTG
pos control 1	oligo pool 2_84	GCGTTAGGGTGCTTACGTCTGTTTTTCAGAAGCAACTCCATTGCTTAACTTCAACCATCCGTTTGAGAGGTGAGAGACGGAGGTG
pos control 1	oligo pool 2_85	GCGTTAGGGTGCTTACGTCTGTTTAAGGATGGGGCATTTTATTACCTTTTATTGGCAGCGCTTTGAGAGGTGAGAGACGGAGGTG
pos control 1	oligo pool 2_86	GCGTTAGGGTGCTTACGTCTGTTTTGGCTCGGTTGCAGTCGCAACCATTGACCGTTTGAGAGGTGAGAGACGGAGGTG
pos control 1	oligo pool 2_87	GCGTTAGGGTGCTTACGTCTGTTTTAACGCATTAATGTCCTGTGGCCGCCAAATCGTTTGAGAGGTGAGAGACGGAGGTG
pos control 1	oligo pool 2_88	GCGTTAGGGTGCTTACGTCTGTTTAAACAGAAGTTGCGCGATGGCGAATGGCTTTTTGAGAGGTGAGAGACGGAGGTG
pos control 1	oligo pool 2_89	GCGTTAGGGTGCTTACGTCTGTTTTGGTTCACTGAGCTTGCATATTTTATGACCGAGTCCATTTGAGAGGTGAGAGACGGAGGTG
pos control 1	oligo pool 2_90	GCGTTAGGGTGCTTACGTCTGTTTTGGAACAATACCAATAAATGCCAAATGCAGATGGCCCTTTGAGAGGTGAGAGACGGAGGTG
pos control 1	oligo pool 2_91	GCGTTAGGGTGCTTACGTCTGTTTAAAGTTTGATGTGCTTTGACCGGGATATCGAAGGACCTTTGAGAGGTGAGAGACGGAGGTG
pos control 1	oligo pool 2_92	GCGTTAGGGTGCTTACGTCTGTTTCGCCAGCCAGTGCGGAAATCAGCTCAAGGGTTTGAGAGGTGAGAGACGGAGGTG
pos control 1	oligo pool 2_93	GCGTTAGGGTGCTTACGTCTGTTTGACCCATCCACACTCGCAGTCGCGTTCACATTTGAGAGGTGAGAGACGGAGGTG
pos control 1	oligo pool 2_94	GCGTTAGGGTGCTTACGTCTGTTTCAAAGCCACAAGGACCGCAAGGATAACAACGGTTTGAGAGGTGAGAGACGGAGGTG
pos control 1	oligo pool 2_95	GCGTTAGGGTGCTTACGTCTGTTTCCCTCGCTGCAAGTTTGCGGTTTTCGGGGATTTGAGAGGTGAGAGACGGAGGTG
pos control 1	oligo pool 2_96	GCGTTAGGGTGCTTACGTCTGTTTCTGAAATGCAGGCTGGCAGACAAGCAGACCTTTGAGAGGTGAGAGACGGAGGTG
pos control 1	oligo pool 2_97	GCGTTAGGGTGCTTACGTCTGTTTAGTTAACAATTCAATGAACGCAATTACAGCGCCCAGATTTGAGAGGTGAGAGACGGAGGTG
pos control 1	oligo pool 2_98	GCGTTAGGGTGCTTACGTCTGTTTTTTCAGGTGGCAGGTGGAGTGTCCTGGTTGTTTGAGAGGTGAGAGACGGAGGTG
pos control 1	oligo pool 2_99	GCGTTAGGGTGCTTACGTCTGTTTCCAGGACAGCGATTAGAGACGCGTTCAAATTAAACGTTTGAGAGGTGAGAGACGGAGGTG
pos control 1	oligo pool 2_100	GCGTTAGGGTGCTTACGTCTGTTTTTTGCAACATATTGTTGCTGGTCAGCCAAGTGGGTTTGAGAGGTGAGAGACGGAGGTG
pos control 1	oligo pool 2_101	GCGTTAGGGTGCTTACGTCTGTTTAATATCATAAATGTGGGGCTTTCCAAAATGGCTGGCTTTTGAGAGGTGAGAGACGGAGGTG
pos control 1	oligo pool 2_102	GCGTTAGGGTGCTTACGTCTGTTTATTTATGCACACAATTCGTCGCTGCTTTCGAATGTCCTTTGAGAGGTGAGAGACGGAGGTG
pos control 1	oligo pool 2_103	GCGTTAGGGTGCTTACGTCTGTTTTGTTCCCGGAGTCCTGTTCCCATTTGGTAGCTTTGAGAGGTGAGAGACGGAGGTG
pos control 1	oligo pool 2_104	GCGTTAGGGTGCTTACGTCTGTTTCACAACAGCTGACGCACAACGTCCGGATAATTTGAGAGGTGAGAGACGGAGGTG
pos control 1	oligo pool 2_105	GCGTTAGGGTGCTTACGTCTGTTTTTGTCCGTCCTCCGGCTAACCGTCCGATTATTTGAGAGGTGAGAGACGGAGGTG
pos control 1	oligo pool 2_106	GCGTTAGGGTGCTTACGTCTGTTTAAAAGGCATTTTATTGACTGGGAGGAGGAGAAGGTGGTTTGAGAGGTGAGAGACGGAGGTG
pos control 1	oligo pool 2_107	GCGTTAGGGTGCTTACGTCTGTTTCCAAATGGGGATCGGCAAGTGTGGAATGGGTTTGAGAGGTGAGAGACGGAGGTG
pos control 1	oligo pool 2_108	GCGTTAGGGTGCTTACGTCTGTTTCCACCTTTATCGCCAGTACCTTGCTGACAGCTTTGAGAGGTGAGAGACGGAGGTG
pos control 1	oligo pool 2_109	GCGTTAGGGTGCTTACGTCTGTTTTGAAAGACTATTGAAGGAGGTGCCAACATGGATGTGGTTTGAGAGGTGAGAGACGGAGGTG
pos control 1	oligo pool 2_110	GCGTTAGGGTGCTTACGTCTGTTTAATATCGTCTCACGATATTGTTCCCGCAGAATCCTCCTTTGAGAGGTGAGAGACGGAGGTG
pos control 1	oligo pool 2_111	GCGTTAGGGTGCTTACGTCTGTTTTGGAGGCATCTTCAATGGTGCCTTTTAAAGGACTTCCTTTGAGAGGTGAGAGACGGAGGTG
pos control 1	oligo pool 2_112	GCGTTAGGGTGCTTACGTCTGTTTCCATCATAGGCACCACACTCAGACGTTCCAGTTTTGAGAGGTGAGAGACGGAGGTG
pos control 1	oligo pool 2_113	GCGTTAGGGTGCTTACGTCTGTTTCGAGCCCTCGGGCACCGCAAGGAATACCAATTTGAGAGGTGAGAGACGGAGGTG
pos control 1	oligo pool 2_114	GCGTTAGGGTGCTTACGTCTGTTTACGCTATAATCTCCAAAGAGTAACCCAATAGCCAGCGTTTGAGAGGTGAGAGACGGAGGTG
pos control 1	oligo pool 2_115	GCGTTAGGGTGCTTACGTCTGTTTGGCAAACCGCAAAACTGCAAGCAGGAATCGTTTGAGAGGTGAGAGACGGAGGTG
pos control 1	oligo pool 2_116	GCGTTAGGGTGCTTACGTCTGTTTCCTTTGCCACTCAATAAATGCTATCCGTCTATGTGCGTTTGAGAGGTGAGAGACGGAGGTG
pos control 1	oligo pool 2_117	GCGTTAGGGTGCTTACGTCTGTTTTGTCAGTCACATATTCCTTCAATCATCAGGACGCTCCTTTGAGAGGTGAGAGACGGAGGTG
pos control 1	oligo pool 2_118	GCGTTAGGGTGCTTACGTCTGTTTGCAGAGCGATTTCCCAAAGGATGCCAGTGCTTTGAGAGGTGAGAGACGGAGGTG
pos control 1	oligo pool 2_119	GCGTTAGGGTGCTTACGTCTGTTTAACAATGTCGTGGCTGGGGTGGGTGTAAAATTTGAGAGGTGAGAGACGGAGGTG
pos control 1	oligo pool 2_120	GCGTTAGGGTGCTTACGTCTGTTTACAAATTTTGTATGCATAGCGAGTAGCAGTCGTTGGGTTTGAGAGGTGAGAGACGGAGGTG
pos control 1	oligo pool 2_121	GCGTTAGGGTGCTTACGTCTGTTTTGGAAAGAGGTGAGTTGGCCAGGGACTCCCTTTGAGAGGTGAGAGACGGAGGTG
pos control 1	oligo pool 2_122	GCGTTAGGGTGCTTACGTCTGTTTACACGACCAATTCCTAGCCCGATTCCTCGATTTGAGAGGTGAGAGACGGAGGTG
pos control 1	oligo pool 2_123	GCGTTAGGGTGCTTACGTCTGTTTCCCTTGCAACAAATGCTGCACAACACCAGCTTTGAGAGGTGAGAGACGGAGGTG
pos control 1	oligo pool 2_124	GCGTTAGGGTGCTTACGTCTGTTTGCGGGAGCTGTCGCAGTCTGGGAAACTCGATTTGAGAGGTGAGAGACGGAGGTG
pos control 1	oligo pool 2_125	GCGTTAGGGTGCTTACGTCTGTTTAATCGTTGTACCATAAAATTTCCCCAATGGACGCTCGTTTGAGAGGTGAGAGACGGAGGTG
pos control 1	oligo pool 2_126	GCGTTAGGGTGCTTACGTCTGTTTGAGTTTTCGCTCTGCAAGGACCCAACGTCCTTTGAGAGGTGAGAGACGGAGGTG
pos control 1	oligo pool 2_127	GCGTTAGGGTGCTTACGTCTGTTTTTTTCTTTATTCCTGTCCAGGGAGCGAGATGAGTTGGTTTGAGAGGTGAGAGACGGAGGTG
pos control 1	oligo pool 2_128	GCGTTAGGGTGCTTACGTCTGTTTTGGGCCAGGTTTATCTATGCGCATCCGTTCTTTGAGAGGTGAGAGACGGAGGTG
pos control 1	oligo pool 2_129	GCGTTAGGGTGCTTACGTCTGTTTCAAGTGCGGTTTTGTGATTTATGCTCGTTTCTGTGGGTTTGAGAGGTGAGAGACGGAGGTG
pos control 1	oligo pool 2_130	GCGTTAGGGTGCTTACGTCTGTTTCCAACATTTGTTTTGCTCACCTAGGCCGAGCATTTGAGAGGTGAGAGACGGAGGTG
pos control 1	oligo pool 2_131	GCGTTAGGGTGCTTACGTCTGTTTAATAGGGCAGTTTTGTTGGTGGTAAATGTGGTTCACGTTTGAGAGGTGAGAGACGGAGGTG
pos control 1	oligo pool 2_132	GCGTTAGGGTGCTTACGTCTGTTTTACTTTTCAGGTATCATAAGGACACGACTCCTGCGGATTTGAGAGGTGAGAGACGGAGGTG
pos control 1	oligo pool 2_133	GCGTTAGGGTGCTTACGTCTGTTTACTTTGCTCATGTCACCTATAACAAGGCCGGCTTTGAGAGGTGAGAGACGGAGGTG
pos control 1	oligo pool 2_134	GCGTTAGGGTGCTTACGTCTGTTTACTGAGCCATATGAATAACCTGAGTACTGGGCAATCGTTTGAGAGGTGAGAGACGGAGGTG
pos control 1	oligo pool 2_135	GCGTTAGGGTGCTTACGTCTGTTTTTTTCGGGTCTGGATGACAGCCCAATCTATGGGTTTGAGAGGTGAGAGACGGAGGTG
pos control 1	oligo pool 2_136	GCGTTAGGGTGCTTACGTCTGTTTTTCACAGCACTGCACTCACGAAAGCTGAATATTTTGCTTTGAGAGGTGAGAGACGGAGGTG
pos control 1	oligo pool 2_137	GCGTTAGGGTGCTTACGTCTGTTTTGGCATCAAAGCACATAAATCGAATGGCGAAGTTCATTTGAGAGGTGAGAGACGGAGGTG
pos control 1	oligo pool 2_138	GCGTTAGGGTGCTTACGTCTGTTTCATAATCGGTATCCAGAACGTACATGAGAACGCCCTTTTGAGAGGTGAGAGACGGAGGTG
pos control 1	oligo pool 2_139	GCGTTAGGGTGCTTACGTCTGTTTTCCACCATAATTTACCCGTACTTGTTGTGCCCAAAACTTTGAGAGGTGAGAGACGGAGGTG
pos control 1	oligo pool 2_140	GCGTTAGGGTGCTTACGTCTGTTTATACCGCCCAAATTCTGGCTCCACGTTCAGTTTGAGAGGTGAGAGACGGAGGTG
pos control 1	oligo pool 2_141	GCGTTAGGGTGCTTACGTCTGTTTTATTTAAAATCACTCACTGGGTGTTCAGTTCCCGGGCTTTGAGAGGTGAGAGACGGAGGTG
pos control 1	oligo pool 2_142	GCGTTAGGGTGCTTACGTCTGTTTCTCTATGAAATCCGTCGACTGACATTTCTCCACTCGCTTTGAGAGGTGAGAGACGGAGGTG
pos control 1	oligo pool 2_143	GCGTTAGGGTGCTTACGTCTGTTTATATCGAGTGGGTGTACCACTTTCCTTTGAATCGGTCTTTGAGAGGTGAGAGACGGAGGTG
pos control 1	oligo pool 2_144	GCGTTAGGGTGCTTACGTCTGTTTCATGTCCAAATCCCCAACAGCCGTCATATTGGATTTGAGAGGTGAGAGACGGAGGTG
pos control 1	oligo pool 2_145	GCGTTAGGGTGCTTACGTCTGTTTCGTGAAAGGCCCGCATGGCCATGGAGGATTTTTGAGAGGTGAGAGACGGAGGTG
pos control 1	oligo pool 2_146	GCGTTAGGGTGCTTACGTCTGTTTATAGCTGATATTCAGAGGCTGCACTCACACGAAGATCTTTGAGAGGTGAGAGACGGAGGTG
pos control 1	oligo pool 2_147	GCGTTAGGGTGCTTACGTCTGTTTCCACTTGATCATGCTGGAACGGTTTGAGTAAAACTGCTTTGAGAGGTGAGAGACGGAGGTG
pos control 1	oligo pool 2_148	GCGTTAGGGTGCTTACGTCTGTTTATAATCAAGATTTTGCGGAGCACAAGAGTTTCGCACATTTGAGAGGTGAGAGACGGAGGTG
pos control 1	oligo pool 2_149	GCGTTAGGGTGCTTACGTCTGTTTGCGTTTAAAACAAAAGCGGAACCGTTCCATTGAGTCTTTGAGAGGTGAGAGACGGAGGTG
pos control 1	oligo pool 2_150	GCGTTAGGGTGCTTACGTCTGTTTAAAATGTCGTAGAGACGCTCGTAGAGGCGTCGTTTGAGAGGTGAGAGACGGAGGTG
pos control 1	oligo pool 2_151	GCGTTAGGGTGCTTACGTCTGTTTGAGCCATTCTCATGCCTTTTCAATGGCATTTGGCTTTGAGAGGTGAGAGACGGAGGTG
pos control 1	oligo pool 2_152	GCGTTAGGGTGCTTACGTCTGTTTACCGTGGTAGACACGAAGTCATCCACATCGATTTGAGAGGTGAGAGACGGAGGTG
pos control 1	oligo pool 2_153	GCGTTAGGGTGCTTACGTCTGTTTCCATCCTCTCCGGCCAGCCCAGTGCCATTATTTGAGAGGTGAGAGACGGAGGTG
pos control 1	oligo pool 2_154	GCGTTAGGGTGCTTACGTCTGTTTCCATCCAACCGGGGACAGTTCTTCTGAACAGTTTGAGAGGTGAGAGACGGAGGTG
pos control 1	oligo pool 2_155	GCGTTAGGGTGCTTACGTCTGTTTTATCGATGAGGAAGGCCTGGGATACATCGTTGTCTTTGAGAGGTGAGAGACGGAGGTG
pos control 1	oligo pool 2_156	GCGTTAGGGTGCTTACGTCTGTTTTTCCAAGATCTTTCTGGCCGCATCAACCGCTTTGAGAGGTGAGAGACGGAGGTG
pos control 1	oligo pool 2_157	GCGTTAGGGTGCTTACGTCTGTTTTTCCGCTGAAGGTTCACGCTGACGAGTCAATTTGAGAGGTGAGAGACGGAGGTG
pos control 1	oligo pool 2_158	GCGTTAGGGTGCTTACGTCTGTTTTCGCATATGAATATGCTGACAAGCTGACTAGACACCCTTTGAGAGGTGAGAGACGGAGGTG
pos control 1	oligo pool 2_159	GCGTTAGGGTGCTTACGTCTGTTTAACTCACTGAAATTGGCCAAAGGTGTTACACTGGTGTTTGAGAGGTGAGAGACGGAGGTG
pos control 1	oligo pool 2_160	GCGTTAGGGTGCTTACGTCTGTTTCAGCTGTAGACGACGGCGTATGACTCGTAATCTTTTGAGAGGTGAGAGACGGAGGTG
pos control 1	oligo pool 2_161	GCGTTAGGGTGCTTACGTCTGTTTGTGCCCAAAACCAGGTAGTTGGCCTTCGTCTTTGAGAGGTGAGAGACGGAGGTG
pos control 1	oligo pool 2_162	GCGTTAGGGTGCTTACGTCTGTTTAAAGAGACCACCTAAAATTGGCATTACTCACGCGTCGTTTGAGAGGTGAGAGACGGAGGTG
pos control 1	oligo pool 2_163	GCGTTAGGGTGCTTACGTCTGTTTGGTAAAAGGCCACGGCCAATTGACCGGGTCTTTGAGAGGTGAGAGACGGAGGTG
pos control 1	oligo pool 2_164	GCGTTAGGGTGCTTACGTCTGTTTCAAGGACCTTGGCCTGTCCAGTTACATTCGAGGTTTGAGAGGTGAGAGACGGAGGTG
pos control 1	oligo pool 2_165	GCGTTAGGGTGCTTACGTCTGTTTACTTGATACTCACAATCGATTGATGGCCGCATTCACTTTGAGAGGTGAGAGACGGAGGTG
pos control 1	oligo pool 2_166	GCGTTAGGGTGCTTACGTCTGTTTACCGAAACAGTGCTGTTGTCTATGAGACTGTAGTTGGTTTGAGAGGTGAGAGACGGAGGTG
pos control 1	oligo pool 2_167	GCGTTAGGGTGCTTACGTCTGTTTCGTAGATGCACTTCTTGCCGATCTCGAAAGCAATTTGAGAGGTGAGAGACGGAGGTG
pos control 1	oligo pool 2_168	GCGTTAGGGTGCTTACGTCTGTTTATGGATAGGCTGCGTACTCGTACCAGACGCTTTGAGAGGTGAGAGACGGAGGTG
pos control 2	oligo pool 3_1	GCGTTAGGGTGCTTACGTCTGTTTGGTTCTTAACCGTAAACTTAACCGATTTACGCTGGGCTTTGAGAGGTGAGAGACGGAGGTG
pos control 2	oligo pool 3_2	GCGTTAGGGTGCTTACGTCTGTTTAATTTAATGGCCGATAAATGGAATCGGTGAGCTTGGGTTTGAGAGGTGAGAGACGGAGGTG
pos control 2	oligo pool 3_3	GCGTTAGGGTGCTTACGTCTGTTTTGCTCGGCAAATGGCCAAGAACACGTAACGTTTGAGAGGTGAGAGACGGAGGTG
pos control 2	oligo pool 3_4	GCGTTAGGGTGCTTACGTCTGTTTGAAATCTGAAGTCCGCCCCTCGCTTTCCTTTTTGAGAGGTGAGAGACGGAGGTG
pos control 2	oligo pool 3_5	GCGTTAGGGTGCTTACGTCTGTTTAGTTTATCGGCGCGTGCTTTGCTTACAGCATTTGAGAGGTGAGAGACGGAGGTG
pos control 2	oligo pool 3_6	GCGTTAGGGTGCTTACGTCTGTTTCATTTGAAAAGTCCCCAGTTGAAGTGGGCCCGTTTGAGAGGTGAGAGACGGAGGTG
pos control 2	oligo pool 3_7	GCGTTAGGGTGCTTACGTCTGTTTTAAGAAGGAGGTTGGCTCCGAACTTAGTACGAAACACTTTGAGAGGTGAGAGACGGAGGTG
pos control 2	oligo pool 3_8	GCGTTAGGGTGCTTACGTCTGTTTGAACTATGTGGGCGTTCCGGCCGGTTGAGTTTTGAGAGGTGAGAGACGGAGGTG
pos control 2	oligo pool 3_9	GCGTTAGGGTGCTTACGTCTGTTTTGGCCAAGAGAGAGGAGGTATGCGACTCAATTTGAGAGGTGAGAGACGGAGGTG
pos control 2	oligo pool 3_10	GCGTTAGGGTGCTTACGTCTGTTTGCCCATCCCAAGGAATTCGCAGCTCCTTTCTTTGAGAGGTGAGAGACGGAGGTG
pos control 2	oligo pool 3_11	GCGTTAGGGTGCTTACGTCTGTTTTCCACTTCCGACGAACGTGATTTTCAATGTCGTTTCTTTGAGAGGTGAGAGACGGAGGTG
pos control 2	oligo pool 3_12	GCGTTAGGGTGCTTACGTCTGTTTTTGTTGTCGCTGAACGGAAAATTATGATGCGAAACGATTTGAGAGGTGAGAGACGGAGGTG
pos control 2	oligo pool 3_13	GCGTTAGGGTGCTTACGTCTGTTTAAAAGCGATGGGAGCGAGTACGAATACGAGTTGATTTGAGAGGTGAGAGACGGAGGTG
pos control 2	oligo pool 3_14	GCGTTAGGGTGCTTACGTCTGTTTGAATGGAACCGAAGGTGTATCTGAGGTGGTAAGGAGTTTGAGAGGTGAGAGACGGAGGTG
pos control 2	oligo pool 3_15	GCGTTAGGGTGCTTACGTCTGTTTTTCAAAGTGTAATTTCCCTTGCTTCGAAGGAGAGGCATTTGAGAGGTGAGAGACGGAGGTG
pos control 2	oligo pool 3_16	GCGTTAGGGTGCTTACGTCTGTTTAAAATAGAGGGGCAAACAACAAAGAGCTGCAGGCTTTGAGAGGTGAGAGACGGAGGTG
pos control 2	oligo pool 3_17	GCGTTAGGGTGCTTACGTCTGTTTAATGCCAGAACCAGAAACGAAAACTAAAGCTGAAGCGTTTGAGAGGTGAGAGACGGAGGTG
pos control 2	oligo pool 3_18	GCGTTAGGGTGCTTACGTCTGTTTTAAACATTTGTGAGATACTCACGCAGGCACGGATACATTTGAGAGGTGAGAGACGGAGGTG
pos control 2	oligo pool 3_19	GCGTTAGGGTGCTTACGTCTGTTTGATACACACGCACACTGGCAGCGGCAAGTATTTGAGAGGTGAGAGACGGAGGTG
pos control 2	oligo pool 3_20	GCGTTAGGGTGCTTACGTCTGTTTAAAACGGGAAGAAATGGGGAAACGAAAGCAGCTTTTGAGAGGTGAGAGACGGAGGTG
pos control 2	oligo pool 3_21	GCGTTAGGGTGCTTACGTCTGTTTTGCTGTCATTTTAGACGGAATCGGAATGGAAAACTGCTTTGAGAGGTGAGAGACGGAGGTG
pos control 2	oligo pool 3_22	GCGTTAGGGTGCTTACGTCTGTTTTTATTTTAGCCATAGCTCAAGAACGACAGCAGGAGCATTTGAGAGGTGAGAGACGGAGGTG
pos control 2	oligo pool 3_23	GCGTTAGGGTGCTTACGTCTGTTTTTATGACTTAATAAACCCAGTATCTTTCGCCGCGGGATTTGAGAGGTGAGAGACGGAGGTG
pos control 2	oligo pool 3_24	GCGTTAGGGTGCTTACGTCTGTTTTGTCCATGTTAATCAGATATTCTCGGCGCAGCAGCTTTGAGAGGTGAGAGACGGAGGTG
pos control 2	oligo pool 3_25	GCGTTAGGGTGCTTACGTCTGTTTTCCAAGACAGGTCGATTGAAATATGGCCGCAGTTTGAGAGGTGAGAGACGGAGGTG
pos control 2	oligo pool 3_26	GCGTTAGGGTGCTTACGTCTGTTTCGGAAATGCTAAATGGGATTGGGCCTGGGTTTTGAGAGGTGAGAGACGGAGGTG
pos control 2	oligo pool 3_27	GCGTTAGGGTGCTTACGTCTGTTTTTCCCTCCGCCGATTACCAATTCACAATTACCATTCCTTTGAGAGGTGAGAGACGGAGGTG
pos control 2	oligo pool 3_28	GCGTTAGGGTGCTTACGTCTGTTTCGACATTGCATGCTCACCGGATAATGTCAATCAGCTTTGAGAGGTGAGAGACGGAGGTG
pos control 2	oligo pool 3_29	GCGTTAGGGTGCTTACGTCTGTTTTTTTGTTTACTCACTCACCTTGGGGCGTACTCCATTTGAGAGGTGAGAGACGGAGGTG
pos control 2	oligo pool 3_30	GCGTTAGGGTGCTTACGTCTGTTTTGTGGTCTCTTGTTTGTTTTCAAATTTCCTGCCTGCTTTTGAGAGGTGAGAGACGGAGGTG
pos control 2	oligo pool 3_31	GCGTTAGGGTGCTTACGTCTGTTTTCAAGGAGCGAGACTATTTTATACCCGATCGCAGACTTTTGAGAGGTGAGAGACGGAGGTG
pos control 2	oligo pool 3_32	GCGTTAGGGTGCTTACGTCTGTTTACTTCAGGGAGTTAAAAGCCGGTACCGCGCTTTGAGAGGTGAGAGACGGAGGTG
pos control 2	oligo pool 3_33	GCGTTAGGGTGCTTACGTCTGTTTATAAACATTATTTCTGCTCGCTGGAACTTGGCAGCTGTTTGAGAGGTGAGAGACGGAGGTG
pos control 2	oligo pool 3_34	GCGTTAGGGTGCTTACGTCTGTTTCATCTTGGCCCGGCCAACGGGCAATCGATTTTTGAGAGGTGAGAGACGGAGGTG
pos control 2	oligo pool 3_35	GCGTTAGGGTGCTTACGTCTGTTTGGCAGGCCGCGTTTGATTCGGCCTGAACAATTTGAGAGGTGAGAGACGGAGGTG
pos control 2	oligo pool 3_36	GCGTTAGGGTGCTTACGTCTGTTTAGGGGCCATAAATCATAATTGGCAAGCAATTTGACCGTTTGAGAGGTGAGAGACGGAGGTG
pos control 2	oligo pool 3_37	GCGTTAGGGTGCTTACGTCTGTTTGGCCATTGGAAATTGGCTCCATAACTACTAGGCACTTTGAGAGGTGAGAGACGGAGGTG
pos control 2	oligo pool 3_38	GCGTTAGGGTGCTTACGTCTGTTTTGAGATAAGAAATTTATTCCGGCCTGGTTCCGACTCCTTTGAGAGGTGAGAGACGGAGGTG
pos control 2	oligo pool 3_39	GCGTTAGGGTGCTTACGTCTGTTTATACGAAATTAATTGGTTCCGATTGCAACTGAGCGCATTTGAGAGGTGAGAGACGGAGGTG
pos control 2	oligo pool 3_40	GCGTTAGGGTGCTTACGTCTGTTTAGTCAAATAAGGTCCATGGCATGTAAACCAGCAGAGCTTTGAGAGGTGAGAGACGGAGGTG
pos control 2	oligo pool 3_41	GCGTTAGGGTGCTTACGTCTGTTTAATGCAGTATCTCTCTCCGTTTCCCTTTAGGCCATTTGAGAGGTGAGAGACGGAGGTG
pos control 2	oligo pool 3_42	GCGTTAGGGTGCTTACGTCTGTTTTCCTCGATGTCTTCATTTTCGTGTACATCCATTGGGCTTTGAGAGGTGAGAGACGGAGGTG
pos control 2	oligo pool 3_43	GCGTTAGGGTGCTTACGTCTGTTTGGCCATTACAACCACAATTGACACAGTGATTTACGGCTTTGAGAGGTGAGAGACGGAGGTG
pos control 2	oligo pool 3_44	GCGTTAGGGTGCTTACGTCTGTTTAAAATTATTCACCTGCACAACCAGCCAACACACACATTTGAGAGGTGAGAGACGGAGGTG
pos control 2	oligo pool 3_45	GCGTTAGGGTGCTTACGTCTGTTTTGCGAATCGGAGGACTACACACCTGGCGAGTTTGAGAGGTGAGAGACGGAGGTG
pos control 2	oligo pool 3_46	GCGTTAGGGTGCTTACGTCTGTTTGAGGGGAAGTGGAGGATTTGGGACCGCAGGTTTGAGAGGTGAGAGACGGAGGTG
pos control 2	oligo pool 3_47	GCGTTAGGGTGCTTACGTCTGTTTTTTTATGACTCCCTACCGTGGGCCCGGTTATTTGAGAGGTGAGAGACGGAGGTG
pos control 2	oligo pool 3_48	GCGTTAGGGTGCTTACGTCTGTTTAGATTGAGATTCCAGCTTTTCGGGCAGTGGGTTTGAGAGGTGAGAGACGGAGGTG
pos control 2	oligo pool 3_49	GCGTTAGGGTGCTTACGTCTGTTTAAAAGTCACTTGAACGGAAAACGCAATGTAAGCCCATTTGAGAGGTGAGAGACGGAGGTG
pos control 2	oligo pool 3_50	GCGTTAGGGTGCTTACGTCTGTTTTAGCCATTGGTGACTAAGGAAATACAGAAGCCGGTTTTGAGAGGTGAGAGACGGAGGTG
pos control 2	oligo pool 3_51	GCGTTAGGGTGCTTACGTCTGTTTGAACGGTAAAGCCCCAGAAGCTTTGTGGACTTTTGAGAGGTGAGAGACGGAGGTG
pos control 2	oligo pool 3_52	GCGTTAGGGTGCTTACGTCTGTTTACACTCATAACCGTAGGCAAGTATTCAATCCACACGCTTTGAGAGGTGAGAGACGGAGGTG
pos control 2	oligo pool 3_53	GCGTTAGGGTGCTTACGTCTGTTTCCAAAACGATTCCACCGCCCCTTCGGCGAGTTTGAGAGGTGAGAGACGGAGGTG
pos control 2	oligo pool 3_54	GCGTTAGGGTGCTTACGTCTGTTTCCGTGTCTTTGCCACTGACACTAATTGGTTGCTTTTGAGAGGTGAGAGACGGAGGTG
pos control 2	oligo pool 3_55	GCGTTAGGGTGCTTACGTCTGTTTTATGCTTTGTCACTGAAACGATTATGACGTCCGTTGCTTTGAGAGGTGAGAGACGGAGGTG
pos control 2	oligo pool 3_56	GCGTTAGGGTGCTTACGTCTGTTTTCGTCCTCGTCGTCGTCCTCCCAAGATCCCTTTGAGAGGTGAGAGACGGAGGTG
pos control 2	oligo pool 3_57	GCGTTAGGGTGCTTACGTCTGTTTTCGATTCTGCCGTCAATCCGGGAATCCCGTTTTGAGAGGTGAGAGACGGAGGTG
pos control 2	oligo pool 3_58	GCGTTAGGGTGCTTACGTCTGTTTCAAGTGGCTTCATCTCCGGCGTTCGTTGCCTTTGAGAGGTGAGAGACGGAGGTG
pos control 2	oligo pool 3_59	GCGTTAGGGTGCTTACGTCTGTTTATGCCCCTTGATTTATGTCTCTGCCCGAGTTATTTGCTTTGAGAGGTGAGAGACGGAGGTG
pos control 2	oligo pool 3_60	GCGTTAGGGTGCTTACGTCTGTTTTTTTACTGTCCCCTGTTTATTCATCGCCTTTTGCACCTTTGAGAGGTGAGAGACGGAGGTG
pos control 2	oligo pool 3_61	GCGTTAGGGTGCTTACGTCTGTTTAATTTGCCTCTGCTTCTGGACCTATGCTTTATTGCTGTTTGAGAGGTGAGAGACGGAGGTG
pos control 2	oligo pool 3_62	GCGTTAGGGTGCTTACGTCTGTTTCACTGGATACCAAAACTTTTGCATATCTTCGCAGGGCTTTGAGAGGTGAGAGACGGAGGTG
pos control 2	oligo pool 3_63	GCGTTAGGGTGCTTACGTCTGTTTTTCTCCAACTCGTGAAGGTCGTGCATAAATTTGACCCTTTGAGAGGTGAGAGACGGAGGTG
pos control 2	oligo pool 3_64	GCGTTAGGGTGCTTACGTCTGTTTCACCACTCGGTGTTCGCTCTATTCAAATGTGCGTTTGAGAGGTGAGAGACGGAGGTG
pos control 2	oligo pool 3_65	GCGTTAGGGTGCTTACGTCTGTTTTCCACATGCTGGTGTGACTATATGGGTGTATTTTCCGTTTGAGAGGTGAGAGACGGAGGTG
pos control 2	oligo pool 3_66	GCGTTAGGGTGCTTACGTCTGTTTATCGGATTGATTTGTTTATGTGGGTGAAGGCGCGTTTGAGAGGTGAGAGACGGAGGTG
pos control 2	oligo pool 3_67	GCGTTAGGGTGCTTACGTCTGTTTAAACTGTGACGAATGGAACGGCAATCGGGATTTGAGAGGTGAGAGACGGAGGTG
pos control 2	oligo pool 3_68	GCGTTAGGGTGCTTACGTCTGTTTTAATTAACCGCACCTTATCTCAAATTGCTGCCCTCGATTTGAGAGGTGAGAGACGGAGGTG
pos control 2	oligo pool 3_69	GCGTTAGGGTGCTTACGTCTGTTTTTAAATGCTCCTTTCATTCGGCCTTGCCCCTTTTGAGAGGTGAGAGACGGAGGTG
pos control 2	oligo pool 3_70	GCGTTAGGGTGCTTACGTCTGTTTAATTAAATCCAACTGCAGTGAAGACACGAACCCCAAGTTTGAGAGGTGAGAGACGGAGGTG
pos control 2	oligo pool 3_71	GCGTTAGGGTGCTTACGTCTGTTTGACGCATTTCCAATTGGGAAAGAAACCCATTGGTGTTTGAGAGGTGAGAGACGGAGGTG
pos control 2	oligo pool 3_72	GCGTTAGGGTGCTTACGTCTGTTTCAGACTTTGTTCAACATTGTTGTTGAGCCGTGCGTTTGAGAGGTGAGAGACGGAGGTG
pos control 2	oligo pool 3_73	GCGTTAGGGTGCTTACGTCTGTTTAAAGCAGAGCTGTGCCATTGTTTGATATTTTGCCACCTTTGAGAGGTGAGAGACGGAGGTG
pos control 2	oligo pool 3_74	GCGTTAGGGTGCTTACGTCTGTTTCACAATGCATCCAACTTTGTTGCCAAGTGAGCGTTTGAGAGGTGAGAGACGGAGGTG
pos control 2	oligo pool 3_75	GCGTTAGGGTGCTTACGTCTGTTTAAAGAAAATTGCATTTCCCCAAAGCAGCGAAACTTGCTTTGAGAGGTGAGAGACGGAGGTG
pos control 2	oligo pool 3_76	GCGTTAGGGTGCTTACGTCTGTTTGGGGAAGAGGAAGAGAGCGGAAAGTGCAGCTTTGAGAGGTGAGAGACGGAGGTG
pos control 2	oligo pool 3_77	GCGTTAGGGTGCTTACGTCTGTTTGCCCAATAAGCAAATGGCAGCTGTCACGGGTTTGAGAGGTGAGAGACGGAGGTG
pos control 2	oligo pool 3_78	GCGTTAGGGTGCTTACGTCTGTTTAAAAGAGCGAGGTAGAATGTCGCTCAAAGAGCGATTTGAGAGGTGAGAGACGGAGGTG
pos control 2	oligo pool 3_79	GCGTTAGGGTGCTTACGTCTGTTTAGCAAAGAGAGTTGGAAAGAGTATTGGCTAAGAGCGATTTGAGAGGTGAGAGACGGAGGTG
pos control 2	oligo pool 3_80	GCGTTAGGGTGCTTACGTCTGTTTAAATTAAGAGAGACGTGATAAGAGAACCGCACGCACATTTGAGAGGTGAGAGACGGAGGTG
pos control 2	oligo pool 3_81	GCGTTAGGGTGCTTACGTCTGTTTCCACCGCAAAATCCAATTGGAAGAGAGCGACTTTTGAGAGGTGAGAGACGGAGGTG
pos control 2	oligo pool 3_82	GCGTTAGGGTGCTTACGTCTGTTTGCTTGAATGTATTGGTAAGCAAGAGAGCGGCTAGGTTTTGAGAGGTGAGAGACGGAGGTG
pos control 2	oligo pool 3_83	GCGTTAGGGTGCTTACGTCTGTTTTTCTCCAATTAAGCCAACTGGTTTCCAACTCTAGCGGTTTGAGAGGTGAGAGACGGAGGTG
pos control 2	oligo pool 3_84	GCGTTAGGGTGCTTACGTCTGTTTTGACCCTCACCTTTTGGTTTGCGTACCGACTTTGAGAGGTGAGAGACGGAGGTG
pos control 2	oligo pool 3_85	GCGTTAGGGTGCTTACGTCTGTTTTAAGTCCGAGCAGTGCTGCGCATCCCTTTTTTTGAGAGGTGAGAGACGGAGGTG
pos control 2	oligo pool 3_86	GCGTTAGGGTGCTTACGTCTGTTTGAGCCTTAGTATACCCATCTCGCTCTTAGCCACCTTTGAGAGGTGAGAGACGGAGGTG
pos control 2	oligo pool 3_87	GCGTTAGGGTGCTTACGTCTGTTTCCTAAATACCGTTACTTACCCTGGGCAACTTCCTTCGTTTGAGAGGTGAGAGACGGAGGTG
pos control 2	oligo pool 3_88	GCGTTAGGGTGCTTACGTCTGTTTTTTTGTCTGGGCGACGACGCAGTCGCAGAATTTGAGAGGTGAGAGACGGAGGTG
pos control 2	oligo pool 3_89	GCGTTAGGGTGCTTACGTCTGTTTAGTCCCTCGAAATTCCTCCGCTCCCTCGCTTTTGAGAGGTGAGAGACGGAGGTG
pos control 2	oligo pool 3_90	GCGTTAGGGTGCTTACGTCTGTTTCCCCGAGTTTCGGTCGCTCACGTCGCAAGATTTGAGAGGTGAGAGACGGAGGTG
pos control 2	oligo pool 3_91	GCGTTAGGGTGCTTACGTCTGTTTACTTCACAACAGACGACGTCGCAGGTGAGTTTTGAGAGGTGAGAGACGGAGGTG
pos control 2	oligo pool 3_92	GCGTTAGGGTGCTTACGTCTGTTTCAGCATGGAGCGAGCATGGCCGCTGTGGAATATTTGAGAGGTGAGAGACGGAGGTG
pos control 2	oligo pool 3_93	GCGTTAGGGTGCTTACGTCTGTTTCACTGTCGTAGGCACGAGCGCGAGCGAGAGTTTGAGAGGTGAGAGACGGAGGTG
pos control 2	oligo pool 3_94	GCGTTAGGGTGCTTACGTCTGTTTAGGCCAAGAGCACGCTCTCTTTCACATCCATTTGAGAGGTGAGAGACGGAGGTG
pos control 2	oligo pool 3_95	GCGTTAGGGTGCTTACGTCTGTTTTGATGGCTGCCGCTGTCTCGCCTCTTCTTCTTTGAGAGGTGAGAGACGGAGGTG
pos control 2	oligo pool 3_96	GCGTTAGGGTGCTTACGTCTGTTTTTCATTTTCAGCTCGGCCATCATGGGGCTCTTTGAGAGGTGAGAGACGGAGGTG
pos control 2	oligo pool 3_97	GCGTTAGGGTGCTTACGTCTGTTTCATTAAATCCACTGCCTCTTCGCCGGGAATCCTTTGAGAGGTGAGAGACGGAGGTG
pos control 2	oligo pool 3_98	GCGTTAGGGTGCTTACGTCTGTTTGAATTGCCGACATTTTCGATTCCGCCGACGTTTGAGAGGTGAGAGACGGAGGTG
pos control 2	oligo pool 3_99	GCGTTAGGGTGCTTACGTCTGTTTGCATTTTGTTGGGCATTTTCGGGGCTGAAAAGATTTGAGAGGTGAGAGACGGAGGTG
pos control 2	oligo pool 3_100	GCGTTAGGGTGCTTACGTCTGTTTACTCGCATACGAAACTGATGTTCTTGGAAAAGCCTTGTTTGAGAGGTGAGAGACGGAGGTG
pos control 2	oligo pool 3_101	GCGTTAGGGTGCTTACGTCTGTTTTTCTTCGGGATGGCAATAAACAGAGAGAGGAGGAAAGTTTGAGAGGTGAGAGACGGAGGTG
pos control 2	oligo pool 3_102	GCGTTAGGGTGCTTACGTCTGTTTTGTCCAATGAGATTTCCATCGCTGTCAAACAAAGGCTTTGAGAGGTGAGAGACGGAGGTG
pos control 2	oligo pool 3_103	GCGTTAGGGTGCTTACGTCTGTTTCGACGACGCGCGACGCCTCGTTGACATTTGTTTGAGAGGTGAGAGACGGAGGTG
pos control 2	oligo pool 3_104	GCGTTAGGGTGCTTACGTCTGTTTAATACCATTTGTTCAGGAATCCGACATCGTCCACACATTTGAGAGGTGAGAGACGGAGGTG
pos control 2	oligo pool 3_105	GCGTTAGGGTGCTTACGTCTGTTTATTCCCTTGCCCAAGTTTTCTAGACTTTTGGCCACTTTGAGAGGTGAGAGACGGAGGTG
pos control 2	oligo pool 3_106	GCGTTAGGGTGCTTACGTCTGTTTAAAATAAATGCCGCCTTTTAGTCGAGGCGATCAGGTTTGAGAGGTGAGAGACGGAGGTG
pos control 2	oligo pool 3_107	GCGTTAGGGTGCTTACGTCTGTTTGCGTGAGGCGGTTCCCAAGGGGAAGGAGTATTTGAGAGGTGAGAGACGGAGGTG
pos control 2	oligo pool 3_108	GCGTTAGGGTGCTTACGTCTGTTTGTGGGTGGGGAGTGTGTGTGCGTTGCGCATTTTATTTGAGAGGTGAGAGACGGAGGTG
pos control 2	oligo pool 3_109	GCGTTAGGGTGCTTACGTCTGTTTATACAATTTAATGCCCCATCATGCGCCACCTCGTTTGAGAGGTGAGAGACGGAGGTG
pos control 2	oligo pool 3_110	GCGTTAGGGTGCTTACGTCTGTTTACCTCCACTACGGGTAAATTCCCTAGTACACCCGTTTGAGAGGTGAGAGACGGAGGTG
pos control 2	oligo pool 3_111	GCGTTAGGGTGCTTACGTCTGTTTTCAACAATCGAACGCGATAGCATCAAGCTTGGACTTTGAGAGGTGAGAGACGGAGGTG
pos control 2	oligo pool 3_112	GCGTTAGGGTGCTTACGTCTGTTTCTGAAGCTGGAATTGGGATCGAGATTGCCTGGTTTGAGAGGTGAGAGACGGAGGTG
pos control 2	oligo pool 3_113	GCGTTAGGGTGCTTACGTCTGTTTATTCCTGGGCCTGCCCAGAAACCGAGTTTCTTTGAGAGGTGAGAGACGGAGGTG
pos control 2	oligo pool 3_114	GCGTTAGGGTGCTTACGTCTGTTTCGTTTATCCCAATAGAAAATTCCCAGCAGAGACGTGCTTTGAGAGGTGAGAGACGGAGGTG
pos control 2	oligo pool 3_115	GCGTTAGGGTGCTTACGTCTGTTTTTTGGTTGAGAAACAGGCCATGGAGAAGTGAGATACATTTGAGAGGTGAGAGACGGAGGTG
pos control 2	oligo pool 3_116	GCGTTAGGGTGCTTACGTCTGTTTATAAACCATGTCTTAAGAAATGCCGTCACAAGCGGACTTTGAGAGGTGAGAGACGGAGGTG
pos control 2	oligo pool 3_117	GCGTTAGGGTGCTTACGTCTGTTTTAAGGAAATAACAGCTTCGGCTCTAGAAACACTGCGATTTGAGAGGTGAGAGACGGAGGTG
pos control 2	oligo pool 3_118	GCGTTAGGGTGCTTACGTCTGTTTGGTTTTGAGCTAATTAAGTTTCCCCTCAATCCGTGCCTTTGAGAGGTGAGAGACGGAGGTG
pos control 2	oligo pool 3_119	GCGTTAGGGTGCTTACGTCTGTTTTTTTGGCCTGTCATTTGAGTCACAAACGGCGGTTTGAGAGGTGAGAGACGGAGGTG
pos control 2	oligo pool 3_120	GCGTTAGGGTGCTTACGTCTGTTTAATTAGTTTTCCGTTTCGTTGGCATTTCAGATGCCGGTTTGAGAGGTGAGAGACGGAGGTG
pos control 2	oligo pool 3_121	GCGTTAGGGTGCTTACGTCTGTTTGCATTATTCCGGACCCATCCTCCCTCACATCGTTTGAGAGGTGAGAGACGGAGGTG
pos control 2	oligo pool 3_122	GCGTTAGGGTGCTTACGTCTGTTTGCATGCGTCCCCATCTACAGAAGCCCCATCTTTGAGAGGTGAGAGACGGAGGTG
pos control 2	oligo pool 3_123	GCGTTAGGGTGCTTACGTCTGTTTCCAACGATTTCGATTCCCCGTACCCATCTTCTCATTTGAGAGGTGAGAGACGGAGGTG
pos control 2	oligo pool 3_124	GCGTTAGGGTGCTTACGTCTGTTTTGCGCTTCAGAGCTTTTCGGGATTTTCTACTTCATTGTTTGAGAGGTGAGAGACGGAGGTG
pos control 2	oligo pool 3_125	GCGTTAGGGTGCTTACGTCTGTTTCTATTATCGGAGCCCAGTGAATGGCAGTGTGTTGTTTGAGAGGTGAGAGACGGAGGTG
pos control 2	oligo pool 3_126	GCGTTAGGGTGCTTACGTCTGTTTGATGGGGTTATGCCGGTCTCATCTGAAATCACACTTTTGAGAGGTGAGAGACGGAGGTG
pos control 2	oligo pool 3_127	GCGTTAGGGTGCTTACGTCTGTTTCGCCCACCGCCCACTTAGGCGTGTGTAGTTTTTGAGAGGTGAGAGACGGAGGTG
pos control 2	oligo pool 3_128	GCGTTAGGGTGCTTACGTCTGTTTCGTTGGCCCGATTTTATGATGATGAGTTCAGAGTTCGTTTGAGAGGTGAGAGACGGAGGTG
pos control 2	oligo pool 3_129	GCGTTAGGGTGCTTACGTCTGTTTGGCACGTTGTGCATTAATCGCATCACTTTATGTGGATTTGAGAGGTGAGAGACGGAGGTG
pos control 2	oligo pool 3_130	GCGTTAGGGTGCTTACGTCTGTTTGCTAGAGCTGTCCGGACACTTGGCAACCAGTTTGAGAGGTGAGAGACGGAGGTG
pos control 2	oligo pool 3_131	GCGTTAGGGTGCTTACGTCTGTTTGTTTCCAGCTGGGCAAAGAGTTCGATCCACGTTTGAGAGGTGAGAGACGGAGGTG
pos control 2	oligo pool 3_132	GCGTTAGGGTGCTTACGTCTGTTTGCGGATTCCCAGGGATTCCATAATGTCCTCACATTTGAGAGGTGAGAGACGGAGGTG
pos control 2	oligo pool 3_133	GCGTTAGGGTGCTTACGTCTGTTTAAAAGAGGTCAAGCCAACACGACCCTGGAACTTTGAGAGGTGAGAGACGGAGGTG
pos control 2	oligo pool 3_134	GCGTTAGGGTGCTTACGTCTGTTTAAAACGAGAGCAGTTCGATCAAATTTATTGCTGCCGATTTGAGAGGTGAGAGACGGAGGTG
pos control 2	oligo pool 3_135	GCGTTAGGGTGCTTACGTCTGTTTCTGACCTTCGCAAACCGGCAGTCGGGATTCTTTGAGAGGTGAGAGACGGAGGTG
pos control 2	oligo pool 3_136	GCGTTAGGGTGCTTACGTCTGTTTTTCAAATTTCATATTTCACGGCCTTAACCGGAGCGACTTTGAGAGGTGAGAGACGGAGGTG
pos control 2	oligo pool 3_137	GCGTTAGGGTGCTTACGTCTGTTTAGGATTCCCTCGCTCGGTTCGCTCGCTCAGTTTGAGAGGTGAGAGACGGAGGTG
pos control 2	oligo pool 3_138	GCGTTAGGGTGCTTACGTCTGTTTTTAATGACCATAACAAACGTCTTTGTGCCGCAGTTGCTTTGAGAGGTGAGAGACGGAGGTG
pos control 2	oligo pool 3_139	GCGTTAGGGTGCTTACGTCTGTTTAGTGGTTGCCCCTCGAGGTCGTTTATCCCGTTTGAGAGGTGAGAGACGGAGGTG
pos control 2	oligo pool 3_140	GCGTTAGGGTGCTTACGTCTGTTTCTGCGTATTTGGTGCGCGCAACTCGTTCGGTTTGAGAGGTGAGAGACGGAGGTG
pos control 2	oligo pool 3_141	GCGTTAGGGTGCTTACGTCTGTTTACATAACAGCCCGAAACTATAAGCACTCCTATGCTGCTTTGAGAGGTGAGAGACGGAGGTG
pos control 2	oligo pool 3_142	GCGTTAGGGTGCTTACGTCTGTTTCCGTTCTTAAGGCCTTTCTCTTACCCTTTGGTGCTTTGAGAGGTGAGAGACGGAGGTG
pos control 2	oligo pool 3_143	GCGTTAGGGTGCTTACGTCTGTTTTTTTCTCCGTGTGGCCTGCTCAGTTTTCCTTTTGAGAGGTGAGAGACGGAGGTG
pos control 2	oligo pool 3_144	GCGTTAGGGTGCTTACGTCTGTTTAACGTATCGAATATGTTTCTCGATTCAGTCGCTGGGGTTTGAGAGGTGAGAGACGGAGGTG
pos control 2	oligo pool 3_145	GCGTTAGGGTGCTTACGTCTGTTTCTCATAACGGGCCTTGAGTTATGCGAGGCTGTTTGAGAGGTGAGAGACGGAGGTG
pos control 2	oligo pool 3_146	GCGTTAGGGTGCTTACGTCTGTTTGGGCCCGAGATAAACCCGTTCTCCCTCCCTTTTGAGAGGTGAGAGACGGAGGTG
pos control 2	oligo pool 3_147	GCGTTAGGGTGCTTACGTCTGTTTCGCTCCCGACTTGAACTCATTTAATCCATGAAATGGGTTTGAGAGGTGAGAGACGGAGGTG
pos control 2	oligo pool 3_148	GCGTTAGGGTGCTTACGTCTGTTTCAAATGGCGATGGCATCTTGCCATGCAATTCGTTTGAGAGGTGAGAGACGGAGGTG
pos control 2	oligo pool 3_149	GCGTTAGGGTGCTTACGTCTGTTTGGGGCGTGGATGTGGCCATGGATGTGGATGTTTGAGAGGTGAGAGACGGAGGTG
pos control 2	oligo pool 3_150	GCGTTAGGGTGCTTACGTCTGTTTGGGTGTGGCCATGGAGCCCCATGGATCCTTTTTGAGAGGTGAGAGACGGAGGTG
pos control 2	oligo pool 3_151	GCGTTAGGGTGCTTACGTCTGTTTCTTGCTCGCCTGAATCGCGCTGGGTTTCTATTTGAGAGGTGAGAGACGGAGGTG
pos control 2	oligo pool 3_152	GCGTTAGGGTGCTTACGTCTGTTTTTTTCGCAAACGATTTTATGCATGCGCTACACCGTTTGAGAGGTGAGAGACGGAGGTG
pos control 2	oligo pool 3_153	GCGTTAGGGTGCTTACGTCTGTTTTTATCATTTAAGGGGTCCTTCTTCCCTACTGTTCGCCTTTGAGAGGTGAGAGACGGAGGTG
pos control 2	oligo pool 3_154	GCGTTAGGGTGCTTACGTCTGTTTAAAAGCTGCTTCTCGACGACGACATAAAACTTGCATTTGAGAGGTGAGAGACGGAGGTG
pos control 2	oligo pool 3_155	GCGTTAGGGTGCTTACGTCTGTTTAAAAGGGGCCAAAAGCAAAAGGGCGGTCGTTTTGAGAGGTGAGAGACGGAGGTG
pos control 2	oligo pool 3_156	GCGTTAGGGTGCTTACGTCTGTTTGGATTTGCCAAAGGCCAGATGATGAGGGGCTTTGAGAGGTGAGAGACGGAGGTG
pos control 2	oligo pool 3_157	GCGTTAGGGTGCTTACGTCTGTTTGGCAAAGGGCTTTCGGTGCCTTGAATATGCTTTGAGAGGTGAGAGACGGAGGTG
pos control 2	oligo pool 3_158	GCGTTAGGGTGCTTACGTCTGTTTAGCAAATATTCTTCAAACGGCTCTGACGTCGGCTTTGAGAGGTGAGAGACGGAGGTG
pos control 2	oligo pool 3_159	GCGTTAGGGTGCTTACGTCTGTTTTCCGTTTTATATGCGCTGTGCTCAGAGGGCTTTGAGAGGTGAGAGACGGAGGTG
pos control 2	oligo pool 3_160	GCGTTAGGGTGCTTACGTCTGTTTGGAATGGGGTCCACCCTCCTTAACAGCTCATTTGAGAGGTGAGAGACGGAGGTG
pos control 2	oligo pool 3_161	GCGTTAGGGTGCTTACGTCTGTTTCCCCAACCATGCACACATCCAGGTAAATGAAAAGATTTGAGAGGTGAGAGACGGAGGTG
pos control 2	oligo pool 3_162	GCGTTAGGGTGCTTACGTCTGTTTAAAACTGGAGGCAACGGAAGGTCGAGTGGGTTTGAGAGGTGAGAGACGGAGGTG
pos control 2	oligo pool 3_163	GCGTTAGGGTGCTTACGTCTGTTTGCGAAATGTGGACTGGGAAACAGACCAACCGTTTGAGAGGTGAGAGACGGAGGTG
pos control 2	oligo pool 3_164	GCGTTAGGGTGCTTACGTCTGTTTCTTCACAGCGCGAATTTCCATTTCATGTTACAGGAGCTTTGAGAGGTGAGAGACGGAGGTG
pos control 2	oligo pool 3_165	GCGTTAGGGTGCTTACGTCTGTTTACCTGTAGTTGGATCCGTCAAGCTTAAGTGAGAAGGTTTGAGAGGTGAGAGACGGAGGTG

## Sheet: Table S3. RNAi Primers
Table S3. Primers used to generated dsRNA
RNAi	Forward Primer	Reverse Primer
Elys-1	TAATACGACTCACTATAGGGGCACGTATCTTCGCATCAGA	TAATACGACTCACTATAGGGGACAAGGACGCTTATTGGGA
Elys-2	TAATACGACTCACTATAGGGTGGAGCCCTACCAAAAGAC	TAATACGACTCACTATAGGGCGCCTGGAGGAAATTTGG
Nup98-96-1	TAATACGACTCACTATAGGGGGTGTGGCACCAAAAAGAGT	TAATACGACTCACTATAGGGCACCAATGTTTTTGGCAGTG
Nup98-96-2	TAATACGACTCACTATAGGGGGAAGACCCAACTACCCGTT	TAATACGACTCACTATAGGGGCCCATTGGTCAAGGTCTAA
ORC2-1	TAATACGACTCACTATAGGGAGCGATGCTGGCAACTC	TAATACGACTCACTATAGGGTATCCAGCATATCCTTGATGG
ORC2-2	TAATACGACTCACTATAGGGTCGCTTGTGATGCTATCCAG	TAATACGACTCACTATAGGGAGCAAGATCCTCACTTCGGA
Nup107-1	TAATACGACTCACTATAGGGATGCAGTATAGTAGGCTATTAG	TAATACGACTCACTATAGGGCGACGGCGGGTGTCTT
Nup160-1	TAATACGACTCACTATAGGGGGCGGTTCATCTGGATCAA	TAATACGACTCACTATAGGGGCTGTGGGATCGCTTTTAC
GFP	TAATACGACTCACTATAGGGATGCCACCTACGGCAAG	TAATACGACTCACTATAGGGGTTCTGCTGGTAGTGGTC
