# Supplementary material for: Nucleoporins facilitate ORC loading onto chromatin
Source: Cell Rep. Author manuscript; Available in PMC 2023 Mar 26. (PMC10040217; doi:10.1016/j.celrep.2022.111590)
Supplement: MMC2 [file NIHMS1848904-supplement-MMC2.xlsx]

## Sheet: supplemental table 1
	Total Spectrum Count
Identified Proteins (1088)	ORC GFP #1	ORC GFP #2	ORC GFP #3	ORR #1	ORR #2	ORR #3	Fisher's Exact Test (p-value): (p < 0.05)
Origin recognition complex subunit 6 OS=Drosophila melanogaster OX=7227 GN=Orc6 PE=1 SV=2	148	151	155	0	0	0	< 0.00010
Origin recognition complex subunit 1 OS=Drosophila melanogaster OX=7227 GN=Orc1 PE=1 SV=2	109	80	123	0	0	0	< 0.00010
Origin recognition complex subunit 5 OS=Drosophila melanogaster OX=7227 GN=Orc5 PE=1 SV=1	113	72	69	0	0	0	< 0.00010
BRWD3 OS=Drosophila melanogaster OX=7227 GN=BRWD3 PE=1 SV=2	46	28	166	0	0	0	< 0.00010
Origin recognition complex subunit 4 OS=Drosophila melanogaster OX=7227 GN=Orc4 PE=1 SV=1	58	43	42	0	0	0	< 0.00010
LD17962p OS=Drosophila melanogaster OX=7227 GN=stwl PE=1 SV=1	26	50	47	0	0	0	< 0.00010
Putative oxidoreductase GLYR1 homolog OS=Drosophila melanogaster OX=7227 GN=CG4747 PE=1 SV=1	21	18	29	0	0	0	< 0.00010
Zinc finger protein CG2199 OS=Drosophila melanogaster OX=7227 GN=CG2199 PE=1 SV=1	25	17	23	0	0	0	< 0.00010
AP complex subunit beta OS=Drosophila melanogaster OX=7227 GN=AP-1-2beta PE=1 SV=1	24	21	17	0	0	0	< 0.00010
Replication factor C subunit 1 OS=Drosophila melanogaster OX=7227 GN=Gnf1 PE=1 SV=2	7	22	13	0	0	0	< 0.00010
Poly [ADP-ribose] polymerase OS=Drosophila melanogaster OX=7227 GN=Parp PE=1 SV=1	25	13	3	0	0	0	< 0.00010
Lamin-B receptor OS=Drosophila melanogaster OX=7227 GN=LBR PE=1 SV=1	11	9	16	0	0	0	< 0.00010
Relative of woc, isoform C OS=Drosophila melanogaster OX=7227 GN=row PE=1 SV=1	24	8	4	0	0	0	< 0.00010
Neurotactin OS=Drosophila melanogaster OX=7227 GN=Nrt PE=1 SV=3	8	4	20	0	0	0	< 0.00010
Jing interacting gene regulatory 1, isoform A OS=Drosophila melanogaster OX=7227 GN=jigr1 PE=1 SV=1	13	8	7	0	0	0	< 0.00010
Barrier-to-autointegration factor OS=Drosophila melanogaster OX=7227 GN=baf PE=1 SV=1	3	5	19	0	0	0	< 0.00010
Casein kinase II subunit beta OS=Drosophila melanogaster OX=7227 GN=CkIIbeta PE=2 SV=2	8	8	6	0	0	0	< 0.00010
BcDNA.LD23371 OS=Drosophila melanogaster OX=7227 GN=BcDNA.LD23371 PE=2 SV=1	0	2	19	0	0	0	< 0.00010
Nuclear pore complex protein Nup98-Nup96 OS=Drosophila melanogaster OX=7227 GN=Nup98-96 PE=1 SV=3	5	6	9	0	0	0	< 0.00010
FI04781p OS=Drosophila melanogaster OX=7227 GN=Nop56 PE=1 SV=1	9	3	6	0	0	0	< 0.00010
DNA-directed RNA polymerase II subunit RPB1 OS=Drosophila melanogaster OX=7227 GN=RpII215 PE=3 SV=4	6	1	5	0	0	0	0.0012
Without children, isoform E OS=Drosophila melanogaster OX=7227 GN=woc PE=1 SV=1	10	2	0	0	0	0	0.0012
Protein slender lobes OS=Drosophila melanogaster OX=7227 GN=sle PE=1 SV=1	2	5	5	0	0	0	0.0012
*REV* Zye OS=Drosophila melanogaster OX=7227 GN=zye PE=4 SV=1	4	2	5	0	0	0	0.0021
Klaroid, isoform A OS=Drosophila melanogaster OX=7227 GN=koi PE=1 SV=1	10	2	0	0	0	0	0.0012
Apoptosis inhibitor 5 homolog OS=Drosophila melanogaster OX=7227 GN=Aac11 PE=2 SV=1	4	3	4	0	0	0	0.0021
LD24105p OS=Drosophila melanogaster OX=7227 GN=154229_at PE=1 SV=1	2	7	3	0	0	0	0.0012
Ribosomal L1 domain-containing protein CG13096 OS=Drosophila melanogaster OX=7227 GN=CG13096 PE=1 SV=1	5	1	4	0	0	0	0.0037
ATP-dependent helicase brm OS=Drosophila melanogaster OX=7227 GN=brm PE=1 SV=2	3	2	3	0	0	0	0.011
LD23870p OS=Drosophila melanogaster OX=7227 GN=RnpS1 PE=1 SV=2	1	5	2	0	0	0	0.011
LD35640p OS=Drosophila melanogaster OX=7227 GN=Psi PE=1 SV=1	5	1	2	0	0	0	0.011
La protein homolog OS=Drosophila melanogaster OX=7227 GN=La PE=1 SV=2	4	3	4	0	0	0	0.0021
Insulator binding factor 1, isoform B OS=Drosophila melanogaster OX=7227 GN=Ibf1 PE=1 SV=1	1	3	3	0	0	0	0.02
Chromodomain-helicase-DNA-binding protein Mi-2 homolog OS=Drosophila melanogaster OX=7227 GN=Mi-2 PE=1 SV=2	6	4	9	0	0	0	< 0.00010
FACT complex subunit Ssrp1 OS=Drosophila melanogaster OX=7227 GN=Ssrp PE=1 SV=2	5	2	3	0	0	0	0.0037
Brahma associated protein 55kD OS=Drosophila melanogaster OX=7227 GN=Bap55 PE=1 SV=1	1	3	4	0	0	0	0.011
Guanine nucleotide-binding protein-like 3 homolog OS=Drosophila melanogaster OX=7227 GN=Ns1 PE=1 SV=2	4	1	3	0	0	0	0.011
Nucleolar GTP-binding protein 1 OS=Drosophila melanogaster OX=7227 GN=Non1 PE=2 SV=1	4	0	4	0	0	0	0.011
ATP-dependent chromatin assembly factor large subunit OS=Drosophila melanogaster OX=7227 GN=Acf PE=1 SV=1	2	5	0	0	0	0	0.02
CG8289, isoform A OS=Drosophila melanogaster OX=7227 GN=Dmel\CG8289 PE=1 SV=1	1	0	6	0	0	0	0.02
*REV* Rough deal OS=Drosophila melanogaster OX=7227 GN=rod PE=1 SV=2	3	2	1	0	0	0	0.035
Eukaryotic translation initiation factor 2 subunit 2 OS=Drosophila melanogaster OX=7227 GN=eIF-2beta PE=1 SV=1	1	1	4	0	0	0	0.035
Transcription factor GAGA OS=Drosophila melanogaster OX=7227 GN=Trl PE=1 SV=2	4	1	1	0	0	0	0.035
CG4849 OS=Drosophila melanogaster OX=7227 GN=EFTUD2 PE=1 SV=1	3	0	3	0	0	0	0.035
Non-histone chromosomal protein Prod OS=Drosophila melanogaster OX=7227 GN=prod PE=1 SV=1	4	2	0	0	0	0	0.035
*REV* Odorant-binding protein 93a OS=Drosophila melanogaster OX=7227 GN=Obp93a PE=4 SV=2	2	2	2	0	0	0	0.035
Coatomer subunit beta OS=Drosophila melanogaster OX=7227 GN=betaCOP PE=2 SV=2	2	0	6	0	0	0	0.011
COP9 signalosome complex subunit 4 OS=Drosophila melanogaster OX=7227 GN=CSN4 PE=1 SV=1	0	0	6	0	0	0	0.035
Survival motor neuron protein OS=Drosophila melanogaster OX=7227 GN=Smn PE=1 SV=1	0	0	6	0	0	0	0.035
RE25177p OS=Drosophila melanogaster OX=7227 GN=CG13159 PE=2 SV=1	2	1	2	0	0	0	0.061
DNA-directed RNA polymerase I subunit RPA2 OS=Drosophila melanogaster OX=7227 GN=RpI135 PE=1 SV=2	3	1	1	0	0	0	0.061
Nuclear pore complex protein Nup93-1 OS=Drosophila melanogaster OX=7227 GN=Nup93-1 PE=1 SV=1	1	1	3	0	0	0	0.061
Lachesin OS=Drosophila melanogaster OX=7227 GN=Lac PE=1 SV=2	0	2	3	0	0	0	0.061
Nedd8-conjugating enzyme Ubc12 OS=Drosophila melanogaster OX=7227 GN=Ubc12 PE=1 SV=1	2	3	0	0	0	0	0.061
Iron regulatory protein 1B OS=Drosophila melanogaster OX=7227 GN=Irp-1B PE=1 SV=1	1	0	4	0	0	0	0.061
NEDD8 OS=Drosophila melanogaster OX=7227 GN=Nedd8 PE=1 SV=1	0	0	14	0	0	0	0.0004
Protein elav OS=Drosophila melanogaster OX=7227 GN=elav PE=2 SV=1	1	1	2	0	0	0	0.11
WD repeat-containing protein 26 homolog OS=Drosophila melanogaster OX=7227 GN=CG7611 PE=1 SV=1	4	4	4	0	0	0	0.0012
GH08712p OS=Drosophila melanogaster OX=7227 GN=Snr1 PE=1 SV=2	1	1	2	0	0	0	0.11
Peptidylprolyl isomerase OS=Drosophila melanogaster OX=7227 GN=CG5482 PE=1 SV=1	2	2	2	0	0	0	0.035
CG8142 OS=Drosophila melanogaster OX=7227 GN=DmRFC2 PE=1 SV=2	2	1	1	0	0	0	0.11
AT01075p OS=Drosophila melanogaster OX=7227 GN=Dmel\CG42676 PE=2 SV=3	1	2	1	0	0	0	0.11
Putative elongator complex protein 1 OS=Drosophila melanogaster OX=7227 GN=Elp1 PE=1 SV=2	1	1	2	0	0	0	0.11
Glutaminase, isoform H OS=Drosophila melanogaster OX=7227 GN=GLS PE=1 SV=1	3	2	4	0	0	0	0.0065
GH14951p OS=Drosophila melanogaster OX=7227 GN=CG15512 PE=2 SV=1	1	2	1	0	0	0	0.11
Signal recognition particle subunit SRP68 OS=Drosophila melanogaster OX=7227 GN=Srp68 PE=2 SV=1	1	1	2	0	0	0	0.11
Modifier of mdg4 OS=Drosophila melanogaster OX=7227 GN=mod(mdg4) PE=1 SV=1	1	2	1	0	0	0	0.11
Uncharacterized protein OS=Drosophila melanogaster OX=7227 GN=CG30413 PE=4 SV=1	1	3	1	0	0	0	0.061
5'-3' exoribonuclease 2 homolog OS=Drosophila melanogaster OX=7227 GN=Rat1 PE=1 SV=2	1	0	3	0	0	0	0.11
CG7675, isoform A OS=Drosophila melanogaster OX=7227 GN=Dmel\CG7675 PE=1 SV=1	1	0	3	0	0	0	0.11
Uncharacterized protein, isoform D OS=Drosophila melanogaster OX=7227 GN=BEST:GM10035 PE=1 SV=1	0	1	3	0	0	0	0.11
FI04424p OS=Drosophila melanogaster OX=7227 GN=Dmel\CG17593 PE=1 SV=1	0	1	4	0	0	0	0.061
Nuclear protein localization protein 4 homolog OS=Drosophila melanogaster OX=7227 GN=Npl4 PE=1 SV=3	3	0	1	0	0	0	0.11
GEO12024p1 OS=Drosophila melanogaster OX=7227 GN=Dmel\CG15019 PE=1 SV=1	4	4	0	0	0	0	0.011
*REV* Lethal (3) persistent salivary gland 2 OS=Drosophila melanogaster OX=7227 GN=l(3)psg2 PE=4 SV=2	4	0	1	0	0	0	0.061
Ribosome production factor 2 homolog OS=Drosophila melanogaster OX=7227 GN=Non3 PE=2 SV=3	1	0	3	0	0	0	0.11
CG8108, isoform A OS=Drosophila melanogaster OX=7227 GN=BcDNA:GH07921 PE=1 SV=1	4	0	0	0	0	0	0.11
Osiris 15 OS=Drosophila melanogaster OX=7227 GN=Osi15 PE=4 SV=1	4	0	0	0	0	0	0.11
Ras-like protein 3 OS=Drosophila melanogaster OX=7227 GN=R PE=2 SV=2	0	1	2	0	0	0	0.19
Calcium/calmodulin-dependent protein kinase type II alpha chain OS=Drosophila melanogaster OX=7227 GN=CaMKII PE=1 SV=1	1	0	2	0	0	0	0.19
Angiotensin-converting enzyme OS=Drosophila melanogaster OX=7227 GN=Ance PE=1 SV=3	1	0	2	0	0	0	0.19
Splicing factor U2AF 50 kDa subunit OS=Drosophila melanogaster OX=7227 GN=U2af50 PE=1 SV=1	1	0	2	0	0	0	0.19
Elongation factor Ts, mitochondrial OS=Drosophila melanogaster OX=7227 GN=mEFTs PE=2 SV=1	0	1	2	0	0	0	0.19
SR protein kinase, isoform D OS=Drosophila melanogaster OX=7227 GN=SRPK PE=1 SV=1	1	0	2	0	0	0	0.19
RE34924p OS=Drosophila melanogaster OX=7227 GN=Rpb5 PE=1 SV=1	1	0	2	0	0	0	0.19
LD07162p OS=Drosophila melanogaster OX=7227 GN=vig PE=1 SV=1	0	2	2	0	0	0	0.11
CG6937 OS=Drosophila melanogaster OX=7227 GN=Dmel\CG6937 PE=1 SV=1	1	0	2	0	0	0	0.19
LD10670p OS=Drosophila melanogaster OX=7227 GN=Dmel\CG17556 PE=2 SV=1	1	0	2	0	0	0	0.19
CG3756 OS=Drosophila melanogaster OX=7227 GN=Dmel\CG3756 PE=1 SV=1	2	0	1	0	0	0	0.19
FI06908p OS=Drosophila melanogaster OX=7227 GN=HP1b PE=1 SV=1	2	0	1	0	0	0	0.19
*REV* Uncharacterized protein OS=Drosophila melanogaster OX=7227 GN=Dmel\CG32113 PE=4 SV=3	0	2	1	0	0	0	0.19
CG9674, isoform F OS=Drosophila melanogaster OX=7227 GN=Dmel\CG9674 PE=1 SV=1	0	1	2	0	0	0	0.19
Ribosomal RNA processing protein 1 homolog OS=Drosophila melanogaster OX=7227 GN=Nnp-1 PE=1 SV=1	1	0	2	0	0	0	0.19
Dynein light intermediate chain, isoform B OS=Drosophila melanogaster OX=7227 GN=Dlic PE=1 SV=1	0	1	2	0	0	0	0.19
Casein kinase I isoform alpha OS=Drosophila melanogaster OX=7227 GN=CkIalpha PE=1 SV=1	1	0	2	0	0	0	0.19
CG7546, isoform D OS=Drosophila melanogaster OX=7227 GN=anon-EST:Liang-2.45 PE=1 SV=1	2	0	1	0	0	0	0.19
CG1888, isoform A OS=Drosophila melanogaster OX=7227 GN=CG1888 PE=1 SV=1	2	1	0	0	0	0	0.19
LD21074p OS=Drosophila melanogaster OX=7227 GN=Pdcd4 PE=1 SV=2	0	1	2	0	0	0	0.19
Protein argonaute-2 OS=Drosophila melanogaster OX=7227 GN=AGO2 PE=1 SV=3	2	0	1	0	0	0	0.19
Cdc42 homolog OS=Drosophila melanogaster OX=7227 GN=Cdc42 PE=1 SV=1	1	0	2	0	0	0	0.19
Not1, isoform H OS=Drosophila melanogaster OX=7227 GN=Not1 PE=1 SV=1	0	1	2	0	0	0	0.19
Cathepsin B1, isoform A OS=Drosophila melanogaster OX=7227 GN=CtsB1 PE=1 SV=1	1	2	0	0	0	0	0.19
Insulator binding factor 2 OS=Drosophila melanogaster OX=7227 GN=Ibf2 PE=1 SV=1	1	2	0	0	0	0	0.19
Pixie, isoform A OS=Drosophila melanogaster OX=7227 GN=pix PE=1 SV=1	0	0	3	0	0	0	0.19
MICOS complex subunit Mic60 OS=Drosophila melanogaster OX=7227 GN=Mitofilin PE=1 SV=4	0	0	3	0	0	0	0.19
Ubiquitin thioesterase otubain-like OS=Drosophila melanogaster OX=7227 GN=CG4968 PE=2 SV=1	0	0	3	0	0	0	0.19
Probable 28S ribosomal protein S16, mitochondrial OS=Drosophila melanogaster OX=7227 GN=mRpS16 PE=2 SV=1	0	0	3	0	0	0	0.19
Quaking related 58E-1, isoform D OS=Drosophila melanogaster OX=7227 GN=qkr58E-1 PE=1 SV=1	3	0	0	0	0	0	0.19
Homeotic protein female sterile OS=Drosophila melanogaster OX=7227 GN=fs(1)h PE=1 SV=2	5	0	0	0	0	0	0.061
*REV* BIR repeat containing ubiquitin-conjugating enzyme, isoform E OS=Drosophila melanogaster OX=7227 GN=Bruce PE=1 SV=1	2	1	0	0	0	0	0.19
Recombination repair protein 1 OS=Drosophila melanogaster OX=7227 GN=Rrp1 PE=1 SV=2	0	0	2	0	0	0	0.33
Actin-related protein 3 OS=Drosophila melanogaster OX=7227 GN=Arp3 PE=2 SV=3	0	0	2	0	0	0	0.33
Kinesin light chain OS=Drosophila melanogaster OX=7227 GN=Klc PE=1 SV=1	0	0	2	0	0	0	0.33
Putative peptidyl-prolyl cis-trans isomerase dodo OS=Drosophila melanogaster OX=7227 GN=dod PE=2 SV=3	0	0	2	0	0	0	0.33
Cysteine--tRNA ligase, cytoplasmic OS=Drosophila melanogaster OX=7227 GN=CysRS PE=1 SV=1	0	0	2	0	0	0	0.33
rRNA methyltransferase 2, mitochondrial OS=Drosophila melanogaster OX=7227 GN=CG11447 PE=2 SV=1	2	0	0	0	0	0	0.33
Mediator of RNA polymerase II transcription subunit 4 OS=Drosophila melanogaster OX=7227 GN=MED4 PE=1 SV=1	0	0	2	0	0	0	0.33
Clathrin light chain OS=Drosophila melanogaster OX=7227 GN=Clc PE=2 SV=1	0	0	2	0	0	0	0.33
Mediator of RNA polymerase II transcription subunit 23 OS=Drosophila melanogaster OX=7227 GN=MED23 PE=1 SV=1	0	0	2	0	0	0	0.33
RNA cytidine acetyltransferase OS=Drosophila melanogaster OX=7227 GN=l(1)G0020 PE=1 SV=2	0	0	2	0	0	0	0.33
Calnexin 99A, isoform E OS=Drosophila melanogaster OX=7227 GN=Cnx99A PE=1 SV=2	0	0	2	0	0	0	0.33
IP16413p OS=Drosophila melanogaster OX=7227 GN=nrv2 PE=1 SV=1	0	0	2	0	0	0	0.33
Zipper, isoform C OS=Drosophila melanogaster OX=7227 GN=zip PE=1 SV=1	0	0	18	0	0	0	< 0.00010
BcDNA.LD12153 OS=Drosophila melanogaster OX=7227 GN=Dph5 PE=1 SV=2	0	0	2	0	0	0	0.33
AP complex subunit sigma OS=Drosophila melanogaster OX=7227 GN=AP-2sigma PE=1 SV=1	2	0	0	0	0	0	0.33
Nucleoporin 43kD OS=Drosophila melanogaster OX=7227 GN=Nup43 PE=1 SV=1	0	0	2	0	0	0	0.33
CG6523 OS=Drosophila melanogaster OX=7227 GN=Grx3 PE=1 SV=1	0	0	2	0	0	0	0.33
Nicalin OS=Drosophila melanogaster OX=7227 GN=Q9VKZ7_DROME PE=1 SV=2	0	0	2	0	0	0	0.33
LD23292p OS=Drosophila melanogaster OX=7227 GN=Mcr PE=1 SV=1	0	0	2	0	0	0	0.33
CG2091 OS=Drosophila melanogaster OX=7227 GN=Dmel\CG2091 PE=1 SV=1	0	0	2	0	0	0	0.33
LD28127p OS=Drosophila melanogaster OX=7227 GN=PP2C PE=1 SV=1	0	0	2	0	0	0	0.33
Coatomer subunit epsilon OS=Drosophila melanogaster OX=7227 GN=epsilonCOP PE=1 SV=1	0	0	2	0	0	0	0.33
LEM domain-containing protein Bocksbeutel OS=Drosophila melanogaster OX=7227 GN=bocks PE=1 SV=1	0	0	2	0	0	0	0.33
CG3609, isoform A OS=Drosophila melanogaster OX=7227 GN=CT12127 PE=1 SV=1	0	0	2	0	0	0	0.33
Glutathione S transferase T1 OS=Drosophila melanogaster OX=7227 GN=GstT1 PE=1 SV=1	0	0	2	0	0	0	0.33
Dynein light chain 2, cytoplasmic OS=Drosophila melanogaster OX=7227 GN=Cdlc2 PE=1 SV=1	2	0	0	0	0	0	0.33
Glutaredoxin domain-containing cysteine-rich protein CG12206 OS=Drosophila melanogaster OX=7227 GN=CG12206 PE=2 SV=2	2	0	0	0	0	0	0.33
CG1801 OS=Drosophila melanogaster OX=7227 GN=Dmel\CG1801 PE=4 SV=4	2	0	0	0	0	0	0.33
LD16419p OS=Drosophila melanogaster OX=7227 GN=RhoGDI PE=1 SV=1	0	0	2	0	0	0	0.33
Centrosome-associated zinc finger protein CP190 OS=Drosophila melanogaster OX=7227 GN=Cp190 PE=1 SV=2	0	0	2	0	0	0	0.33
*REV* Four wheel drive, isoform C OS=Drosophila melanogaster OX=7227 GN=fwd PE=2 SV=2	0	2	0	0	0	0	0.33
*REV* Liquid facets-Related, isoform D OS=Drosophila melanogaster OX=7227 GN=lqfR PE=1 SV=2	0	0	2	0	0	0	0.33
AT22044p1 OS=Drosophila melanogaster OX=7227 GN=Orc3 PE=1 SV=1	463	446	452	2	0	0	< 0.00010
Origin recognition complex subunit 2 OS=Drosophila melanogaster OX=7227 GN=Orc2 PE=1 SV=2	316	339	323	4	0	2	< 0.00010
Cullin 4, isoform A OS=Drosophila melanogaster OX=7227 GN=Cul4 PE=1 SV=1	28	20	82	0	1	0	< 0.00010
DNA damage-binding protein 1 OS=Drosophila melanogaster OX=7227 GN=pic PE=1 SV=1	44	31	116	0	0	2	< 0.00010
Uncharacterized protein OS=Drosophila melanogaster OX=7227 GN=anon-EST:Liang-1.14 PE=1 SV=1	3	10	49	0	0	1	< 0.00010
Uncharacterized protein, isoform B OS=Drosophila melanogaster OX=7227 GN=CG30122 PE=1 SV=1	103	53	22	0	5	1	< 0.00010
Serine/threonine-protein phosphatase Pgam5, mitochondrial OS=Drosophila melanogaster OX=7227 GN=Pgam5 PE=1 SV=1	12	15	26	0	0	3	< 0.00010
Nuclear pore complex protein Nup160 homolog OS=Drosophila melanogaster OX=7227 GN=Nup160 PE=1 SV=1	4	5	7	0	1	0	0.001
Histone H3.3A OS=Drosophila melanogaster OX=7227 GN=His3.3A PE=1 SV=1	38	32	51	8	0	0	< 0.00010
Chromator, isoform A OS=Drosophila melanogaster OX=7227 GN=Chro PE=1 SV=1	6	3	6	1	0	0	0.0017
Muscle-specific protein 300 kDa, isoform D OS=Drosophila melanogaster OX=7227 GN=Msp300 PE=1 SV=1	22	17	4	2	0	1	< 0.00010
Protein ELYS homolog OS=Drosophila melanogaster OX=7227 GN=CG14215 PE=1 SV=2	16	31	96	6	2	2	< 0.00010
AP-2 complex subunit alpha OS=Drosophila melanogaster OX=7227 GN=AP-2alpha PE=1 SV=1	27	24	19	3	1	1	< 0.00010
Nuclear pore complex protein Nup133 OS=Drosophila melanogaster OX=7227 GN=Nup133 PE=2 SV=2	3	4	7	0	0	1	0.0028
Histone H3 OS=Drosophila melanogaster OX=7227 GN=His3 PE=1 SV=4	68	50	105	8	6	3	< 0.00010
N(Alpha)-acetyltransferase 15/16, isoform A OS=Drosophila melanogaster OX=7227 GN=Naa15-16 PE=1 SV=1	1	2	10	0	0	1	0.0046
Scaffold attachment factor B, isoform B OS=Drosophila melanogaster OX=7227 GN=Saf-B PE=1 SV=2	15	5	3	1	0	1	0.00016
Histone H2A.v OS=Drosophila melanogaster OX=7227 GN=His2Av PE=1 SV=2	36	34	50	4	2	6	< 0.00010
Nuclear pore complex protein Nup75 OS=Drosophila melanogaster OX=7227 GN=Nup75 PE=2 SV=1	4	6	10	1	0	1	0.00067
RE18076p OS=Drosophila melanogaster OX=7227 GN=clone 1.72 PE=2 SV=1	3	6	11	2	0	0	0.00067
CG10206-PA OS=Drosophila melanogaster OX=7227 GN=nop5 PE=1 SV=2	5	1	4	1	0	0	0.02
LD38919p OS=Drosophila melanogaster OX=7227 GN=Ubqn PE=1 SV=1	7	0	3	0	1	0	0.02
DNA topoisomerase 2 OS=Drosophila melanogaster OX=7227 GN=Top2 PE=1 SV=1	40	19	25	2	0	7	< 0.00010
Adaptor protein complex 2, mu subunit, isoform A OS=Drosophila melanogaster OX=7227 GN=AP-2mu PE=1 SV=1	14	8	6	2	0	1	< 0.00010
DNA-directed RNA polymerase II subunit RPB2 OS=Drosophila melanogaster OX=7227 GN=RpII140 PE=2 SV=2	8	0	10	2	0	0	0.0017
LD37574p OS=Drosophila melanogaster OX=7227 GN=yps PE=1 SV=1	4	1	4	1	0	0	0.032
NADH dehydrogenase (Ubiquinone) 39 kDa subunit, isoform A OS=Drosophila melanogaster OX=7227 GN=ND-39 PE=1 SV=1	2	1	6	1	0	0	0.032
Chromatin-remodeling complex ATPase chain Iswi OS=Drosophila melanogaster OX=7227 GN=Iswi PE=1 SV=1	11	8	6	0	0	3	0.00025
Histone H2B OS=Drosophila melanogaster OX=7227 GN=His2B PE=1 SV=2	115	100	133	22	6	15	< 0.00010
Acidic leucine-rich nuclear phosphoprotein 32 family member A OS=Drosophila melanogaster OX=7227 GN=Anp32a PE=2 SV=1	1	6	9	0	1	1	0.0043
Kugelkern, isoform A OS=Drosophila melanogaster OX=7227 GN=kuk PE=1 SV=1	0	3	5	1	0	0	0.05
Uncharacterized protein, isoform A OS=Drosophila melanogaster OX=7227 GN=Dmel\CG17514 PE=1 SV=2	1	0	7	0	0	1	0.05
Methylthioribose-1-phosphate isomerase OS=Drosophila melanogaster OX=7227 GN=CG11334 PE=2 SV=1	0	2	6	0	0	1	0.05
DNA replication licensing factor Mcm6 OS=Drosophila melanogaster OX=7227 GN=Mcm6 PE=1 SV=1	2	2	4	0	0	1	0.05
CG5787, isoform A OS=Drosophila melanogaster OX=7227 GN=Dmel\CG5787 PE=1 SV=2	16	8	7	4	0	0	< 0.00010
Histone H2A OS=Drosophila melanogaster OX=7227 GN=His2A PE=1 SV=2	71	56	88	12	5	11	< 0.00010
CG5590 OS=Drosophila melanogaster OX=7227 GN=Dmel\CG5590 PE=1 SV=1	1	5	9	0	2	0	0.0067
BcDNA.GH11110 OS=Drosophila melanogaster OX=7227 GN=nito PE=1 SV=1	13	9	0	3	0	0	0.00098
60S ribosomal protein L18 OS=Drosophila melanogaster OX=7227 GN=RpL18 PE=1 SV=1	12	1	15	3	0	1	0.00023
Heterochromatin protein 1 OS=Drosophila melanogaster OX=7227 GN=Su(var)205 PE=1 SV=2	13	7	8	4	0	0	0.00023
Ran GTPase-activating protein OS=Drosophila melanogaster OX=7227 GN=RanGAP PE=1 SV=1	1	6	7	0	1	1	0.01
Histone deacetylase Rpd3 OS=Drosophila melanogaster OX=7227 GN=Rpd3 PE=1 SV=2	2	2	3	1	0	0	0.08
*REV* Helicase domino OS=Drosophila melanogaster OX=7227 GN=dom PE=1 SV=2	7	0	0	0	1	0	0.08
FACT complex subunit spt16 OS=Drosophila melanogaster OX=7227 GN=dre4 PE=1 SV=2	5	0	2	0	0	1	0.08
Histone H4 OS=Drosophila melanogaster OX=7227 GN=His4 PE=1 SV=2	107	63	118	27	7	9	< 0.00010
Replication factor C subunit 3 OS=Drosophila melanogaster OX=7227 GN=RfC3 PE=1 SV=2	4	4	5	2	0	0	0.016
Pre-mRNA processing factor 8 OS=Drosophila melanogaster OX=7227 GN=Prp8 PE=1 SV=1	4	2	7	2	0	0	0.016
Nucleoporin 205kD, isoform B OS=Drosophila melanogaster OX=7227 GN=Nup205 PE=1 SV=1	9	3	7	0	0	3	0.0036
ATPase family AAA domain-containing protein 3A homolog OS=Drosophila melanogaster OX=7227 GN=bor PE=1 SV=2	4	4	4	1	0	1	0.025
Probable small nuclear ribonucleoprotein Sm D1 OS=Drosophila melanogaster OX=7227 GN=SmD1 PE=1 SV=1	3	3	6	1	0	1	0.025
Glutathione peroxidase OS=Drosophila melanogaster OX=7227 GN=PHGPx PE=1 SV=1	1	2	3	0	0	1	0.12
Ribose-5-phosphate isomerase, isoform B OS=Drosophila melanogaster OX=7227 GN=Rpi PE=1 SV=3	0	2	4	0	0	1	0.12
Glutathione S transferase O2, isoform B OS=Drosophila melanogaster OX=7227 GN=GstO2 PE=1 SV=2	0	2	4	0	0	1	0.12
*REV* 60S ribosomal protein L22 OS=Drosophila melanogaster OX=7227 GN=RpL22 PE=1 SV=2	5	0	1	0	0	1	0.12
Neurochondrin homolog OS=Drosophila melanogaster OX=7227 GN=Neurochondrin PE=2 SV=1	2	1	3	0	0	1	0.12
Uncharacterized protein, isoform B OS=Drosophila melanogaster OX=7227 GN=Nirvana PE=1 SV=1	3	2	1	0	1	0	0.12
Coatomer subunit gamma OS=Drosophila melanogaster OX=7227 GN=gammaCOP PE=2 SV=1	2	5	10	0	1	2	0.0083
LP08082p OS=Drosophila melanogaster OX=7227 GN=Ranbp9 PE=1 SV=1	2	1	8	0	0	2	0.038
Lamin Dm0 OS=Drosophila melanogaster OX=7227 GN=Lam PE=1 SV=4	55	34	47	9	6	10	< 0.00010
Gp210 ortholog, isoform A OS=Drosophila melanogaster OX=7227 GN=Gp210 PE=1 SV=1	5	7	15	5	0	0	0.001
Nuclear pore complex protein Nup107 OS=Drosophila melanogaster OX=7227 GN=Nup107 PE=1 SV=1	6	4	6	1	1	1	0.013
BcDNA.LD02793 OS=Drosophila melanogaster OX=7227 GN=Prp19 PE=1 SV=1	6	6	9	3	0	1	0.0043
40S ribosomal protein S6 OS=Drosophila melanogaster OX=7227 GN=RpS6 PE=1 SV=1	15	9	31	4	3	4	< 0.00010
La-related protein 1 OS=Drosophila melanogaster OX=7227 GN=larp PE=1 SV=5	11	6	13	6	0	0	0.00082
LD26546p OS=Drosophila melanogaster OX=7227 GN=l(1)G0320 PE=1 SV=1	3	3	4	0	0	2	0.057
FI02809p OS=Drosophila melanogaster OX=7227 GN=RpL35 PE=1 SV=2	5	1	4	1	0	1	0.057
Uncharacterized protein, isoform B OS=Drosophila melanogaster OX=7227 GN=anon-73Bb PE=4 SV=1	0	1	9	0	0	2	0.057
Thin, isoform D OS=Drosophila melanogaster OX=7227 GN=tn PE=1 SV=1	10	0	0	2	0	0	0.057
Importin subunit alpha OS=Drosophila melanogaster OX=7227 GN=Kap-alpha3 PE=1 SV=1	1	2	2	0	0	1	0.19
Dihydropteridine reductase OS=Drosophila melanogaster OX=7227 GN=Dhpr PE=1 SV=1	1	1	3	0	0	1	0.19
*REV* Big bang, isoform C OS=Drosophila melanogaster OX=7227 GN=bbg PE=2 SV=2	2	2	1	0	1	0	0.19
Protein kinase shaggy OS=Drosophila melanogaster OX=7227 GN=sgg PE=1 SV=3	2	1	2	0	0	1	0.19
RH48056p OS=Drosophila melanogaster OX=7227 GN=RpL34b PE=1 SV=1	2	0	3	0	0	1	0.19
*REV* Peroxisomal membrane protein PEX16 OS=Drosophila melanogaster OX=7227 GN=Pex16 PE=1 SV=1	2	1	2	0	0	1	0.19
Laminin subunit alpha OS=Drosophila melanogaster OX=7227 GN=LanA PE=1 SV=2	1	0	4	1	0	0	0.19
Mitochondrial import receptor subunit TOM40 homolog 1 OS=Drosophila melanogaster OX=7227 GN=Tom40 PE=2 SV=2	1	0	4	0	1	0	0.19
Probable prefoldin subunit 5 OS=Drosophila melanogaster OX=7227 GN=Pfdn5 PE=2 SV=1	0	1	4	0	1	0	0.19
Filamin-A OS=Drosophila melanogaster OX=7227 GN=cher PE=1 SV=2	2	0	3	0	0	1	0.19
60S ribosomal protein L28 OS=Drosophila melanogaster OX=7227 GN=RpL28 PE=1 SV=1	17	7	14	4	0	4	0.00023
Putative U5 small nuclear ribonucleoprotein 200 kDa helicase OS=Drosophila melanogaster OX=7227 GN=l(3)72Ab PE=2 SV=4	6	3	10	4	0	0	0.0096
Protein lingerer OS=Drosophila melanogaster OX=7227 GN=lig PE=1 SV=1	9	10	9	4	1	1	0.0018
60S ribosomal protein L32 OS=Drosophila melanogaster OX=7227 GN=RpL32 PE=1 SV=3	6	2	15	3	0	2	0.0049
UTP--glucose-1-phosphate uridylyltransferase OS=Drosophila melanogaster OX=7227 GN=UGP PE=1 SV=1	3	9	6	0	0	4	0.014
Dynein heavy chain, cytoplasmic OS=Drosophila melanogaster OX=7227 GN=Dhc64C PE=2 SV=2	5	4	9	0	0	4	0.014
NAT1, isoform D OS=Drosophila melanogaster OX=7227 GN=NAT1 PE=1 SV=1	3	2	4	2	0	0	0.085
Pyruvate kinase OS=Drosophila melanogaster OX=7227 GN=Dmel\CG7069 PE=3 SV=2	3	4	2	1	0	1	0.085
Cullin-associated NEDD8-dissociated protein 1 OS=Drosophila melanogaster OX=7227 GN=Cand1 PE=2 SV=1	2	2	5	0	0	2	0.085
*REV* Zormin, isoform J OS=Drosophila melanogaster OX=7227 GN=zormin PE=1 SV=1	4	3	2	1	0	1	0.085
Burgundy, isoform B OS=Drosophila melanogaster OX=7227 GN=bur PE=1 SV=3	3	3	3	0	0	2	0.085
Eukaryotic translation initiation factor 5 OS=Drosophila melanogaster OX=7227 GN=eIF5 PE=1 SV=1	3	3	3	0	1	1	0.085
CG8963, isoform E OS=Drosophila melanogaster OX=7227 GN=CG8963 PE=1 SV=1	7	7	8	3	0	2	0.0072
40S ribosomal protein S9 OS=Drosophila melanogaster OX=7227 GN=RpS9 PE=1 SV=2	12	5	22	5	0	4	0.00038
Protein clueless OS=Drosophila melanogaster OX=7227 GN=clu PE=1 SV=1	2	9	2	0	0	3	0.041
Eukaryotic translation initiation factor 4G, isoform A OS=Drosophila melanogaster OX=7227 GN=eIF4G1 PE=1 SV=3	17	11	23	5	1	6	< 0.00010
Gamma-aminobutyric acid transaminase, isoform A OS=Drosophila melanogaster OX=7227 GN=Gabat PE=1 SV=1	5	4	12	1	2	2	0.01
Histone H1 OS=Drosophila melanogaster OX=7227 GN=His1:CG33861 PE=3 SV=1	22	9	27	8	4	2	< 0.00010
Eukaryotic translation initiation factor 3 subunit D-1 OS=Drosophila melanogaster OX=7227 GN=eIF3d1 PE=1 SV=1	9	4	16	1	0	6	0.0028
Eukaryotic translation initiation factor 3 subunit C OS=Drosophila melanogaster OX=7227 GN=eIF3c PE=1 SV=1	7	13	16	1	2	6	0.0011
60S ribosomal protein L27a OS=Drosophila melanogaster OX=7227 GN=RpL27A PE=1 SV=2	11	3	10	3	0	3	0.0077
Exportin-1 OS=Drosophila melanogaster OX=7227 GN=emb PE=1 SV=1	5	5	10	0	0	5	0.015
Eukaryotic translation initiation factor 6 OS=Drosophila melanogaster OX=7227 GN=eIF6 PE=2 SV=3	3	4	5	1	0	2	0.06
V-type proton ATPase subunit D 1 OS=Drosophila melanogaster OX=7227 GN=Vha36-1 PE=2 SV=1	2	3	3	0	0	2	0.13
CG2246, isoform J OS=Drosophila melanogaster OX=7227 GN=Dmel\CG2246 PE=1 SV=1	2	4	2	0	1	1	0.13
Ubiquitin carboxyl-terminal hydrolase 7 OS=Drosophila melanogaster OX=7227 GN=Usp7 PE=1 SV=1	3	1	4	0	0	2	0.13
X16 splicing factor, isoform B OS=Drosophila melanogaster OX=7227 GN=x16 PE=1 SV=1	2	3	3	0	0	2	0.13
FI24603p1 OS=Drosophila melanogaster OX=7227 GN=RecQ4 PE=1 SV=1	5	1	2	0	2	0	0.13
Sarcoplasmic calcium-binding protein, isoform C OS=Drosophila melanogaster OX=7227 GN=CBP PE=1 SV=1	1	1	2	0	0	1	0.29
LD31742p OS=Drosophila melanogaster OX=7227 GN=whd PE=1 SV=1	1	1	2	0	0	1	0.29
GEO13361p1 OS=Drosophila melanogaster OX=7227 GN=SLIRP1 PE=1 SV=1	1	2	1	0	0	1	0.29
1,4-Alpha-Glucan branching enzyme OS=Drosophila melanogaster OX=7227 GN=AGBE PE=1 SV=1	0	1	3	0	0	1	0.29
Transgelin OS=Drosophila melanogaster OX=7227 GN=Chd64 PE=1 SV=1	1	0	3	0	0	1	0.29
Uncharacterized protein, isoform D OS=Drosophila melanogaster OX=7227 GN=CG30116 PE=4 SV=1	2	1	1	1	0	0	0.29
Protein Gawky OS=Drosophila melanogaster OX=7227 GN=gw PE=1 SV=1	0	1	3	1	0	0	0.29
Multifunctional protein ADE2 OS=Drosophila melanogaster OX=7227 GN=ade5 PE=2 SV=2	1	0	3	0	1	0	0.29
CG4882, isoform A OS=Drosophila melanogaster OX=7227 GN=CG4882 PE=1 SV=1	0	1	3	0	0	1	0.29
LD41023p OS=Drosophila melanogaster OX=7227 GN=mRpS29 PE=1 SV=1	0	0	4	0	0	1	0.29
*REV* Succinate dehydrogenase [ubiquinone] flavoprotein subunit, mitochondrial OS=Drosophila melanogaster OX=7227 GN=SdhA PE=2 SV=3	1	2	1	1	0	0	0.29
CG5554, isoform B OS=Drosophila melanogaster OX=7227 GN=CG5554 PE=1 SV=1	1	0	3	0	0	1	0.29
CG7839 OS=Drosophila melanogaster OX=7227 GN=anon-EST:fe2H6 PE=1 SV=3	2	2	0	1	0	0	0.29
Otefin OS=Drosophila melanogaster OX=7227 GN=Ote PE=1 SV=2	4	4	11	4	0	1	0.021
60S ribosomal protein L3 OS=Drosophila melanogaster OX=7227 GN=RpL3 PE=1 SV=3	35	11	48	11	7	7	< 0.00010
Coatomer subunit beta' OS=Drosophila melanogaster OX=7227 GN=beta'COP PE=2 SV=2	10	10	10	3	1	4	0.0042
RuvB-like helicase 1 OS=Drosophila melanogaster OX=7227 GN=pont PE=1 SV=1	4	6	5	1	0	3	0.042
60S ribosomal protein L19 OS=Drosophila melanogaster OX=7227 GN=RpL19 PE=1 SV=2	9	4	13	3	0	4	0.008
Methionine aminopeptidase 2 OS=Drosophila melanogaster OX=7227 GN=und PE=1 SV=1	1	3	7	0	1	2	0.086
Reticulon-like protein OS=Drosophila melanogaster OX=7227 GN=Rtnl1 PE=1 SV=1	1	4	6	0	0	3	0.086
H/ACA ribonucleoprotein complex subunit 4 OS=Drosophila melanogaster OX=7227 GN=Nop60B PE=1 SV=1	5	1	5	3	0	0	0.086
60S ribosomal protein L17 OS=Drosophila melanogaster OX=7227 GN=RpL17 PE=1 SV=1	30	15	35	11	3	8	< 0.00010
Casein kinase II subunit alpha OS=Drosophila melanogaster OX=7227 GN=CkIIalpha PE=1 SV=2	23	23	24	9	3	8	< 0.00010
Walrus, isoform A OS=Drosophila melanogaster OX=7227 GN=wal PE=1 SV=1	7	8	13	2	1	5	0.0082
Leukotriene A(4) hydrolase OS=Drosophila melanogaster OX=7227 GN=mRpL13 PE=1 SV=1	4	7	17	0	1	7	0.0082
Aluminum tubes, isoform G OS=Drosophila melanogaster OX=7227 GN=alt PE=1 SV=1	4	4	6	2	0	2	0.06
Laminin subunit gamma-1 OS=Drosophila melanogaster OX=7227 GN=LanB2 PE=2 SV=2	3	5	6	4	0	0	0.06
Replication factor C 38kD subunit, isoform A OS=Drosophila melanogaster OX=7227 GN=RfC38 PE=1 SV=1	2	2	3	1	0	1	0.18
NADH dehydrogenase [ubiquinone] 1 alpha subcomplex subunit 10, mitochondrial OS=Drosophila melanogaster OX=7227 GN=ND-42 PE=2 SV=2	2	2	3	0	1	1	0.18
Conserved oligomeric Golgi complex subunit 1 OS=Drosophila melanogaster OX=7227 GN=CG4848 PE=1 SV=1	3	2	2	0	1	1	0.18
IP17351p OS=Drosophila melanogaster OX=7227 GN=RpL36A PE=1 SV=2	4	1	2	1	0	1	0.18
AT27789p OS=Drosophila melanogaster OX=7227 GN=glo PE=1 SV=1	2	0	5	0	0	2	0.18
Uncharacterized protein OS=Drosophila melanogaster OX=7227 GN=CG30371 PE=3 SV=1	7	0	0	0	1	1	0.18
Leucyl-tRNA synthetase, isoform A OS=Drosophila melanogaster OX=7227 GN=LeuRS PE=1 SV=2	0	0	7	0	0	2	0.18
Rhea, isoform C OS=Drosophila melanogaster OX=7227 GN=rhea PE=1 SV=1	1	1	5	0	0	2	0.18
Histone deacetylase complex subunit SAP18 OS=Drosophila melanogaster OX=7227 GN=Bin1 PE=1 SV=1	3	1	3	2	0	0	0.18
Ubiquitin-60S ribosomal protein L40 OS=Drosophila melanogaster OX=7227 GN=RpL40 PE=1 SV=2	39	35	29	11	7	12	< 0.00010
LD24793p OS=Drosophila melanogaster OX=7227 GN=Ref1 PE=1 SV=1	14	8	15	4	3	4	0.0032
LD15904p OS=Drosophila melanogaster OX=7227 GN=pzg PE=1 SV=1	7	5	8	5	1	0	0.03
S-adenosylmethionine synthase OS=Drosophila melanogaster OX=7227 GN=Sam-S PE=2 SV=2	4	4	2	3	0	0	0.12
CG5028, isoform C OS=Drosophila melanogaster OX=7227 GN=Dmel\CG5028 PE=1 SV=1	4	1	5	1	1	1	0.12
Thioredoxin domain-containing protein 5 homolog OS=Drosophila melanogaster OX=7227 GN=prtp PE=1 SV=2	2	2	6	1	1	1	0.12
Partner of Y14 and mago OS=Drosophila melanogaster OX=7227 GN=Pym PE=1 SV=1	6	2	2	3	0	0	0.12
Moira, isoform B OS=Drosophila melanogaster OX=7227 GN=mor PE=1 SV=1	5	2	3	3	0	0	0.12
60S ribosomal protein L7a OS=Drosophila melanogaster OX=7227 GN=RpL7A PE=1 SV=2	19	4	19	5	0	8	0.0024
GEO07455p1 OS=Drosophila melanogaster OX=7227 GN=RpL35A PE=1 SV=1	14	7	11	7	0	3	0.0083
Serine/threonine-protein phosphatase alpha-2 isoform OS=Drosophila melanogaster OX=7227 GN=Pp1-87B PE=1 SV=1	4	5	7	2	0	3	0.059
Cleavage and polyadenylation specificity factor subunit CG7185 OS=Drosophila melanogaster OX=7227 GN=CG7185 PE=1 SV=2	5	4	7	5	0	0	0.059
40S ribosomal protein S2 OS=Drosophila melanogaster OX=7227 GN=RpS2 PE=1 SV=2	29	12	29	9	2	11	0.00012
Ribosomal protein L6, isoform A OS=Drosophila melanogaster OX=7227 GN=RpL6 PE=1 SV=1	7	1	11	1	0	5	0.041
60S ribosomal protein L27 OS=Drosophila melanogaster OX=7227 GN=RpL27 PE=1 SV=1	16	6	19	5	3	5	0.0033
FI01658p OS=Drosophila melanogaster OX=7227 GN=RpL23A PE=1 SV=1	25	11	30	8	2	11	0.00022
60S ribosomal protein L13 OS=Drosophila melanogaster OX=7227 GN=RpL13 PE=1 SV=1	30	27	30	11	10	7	< 0.00010
Protein no-on-transient A OS=Drosophila melanogaster OX=7227 GN=nonA PE=1 SV=2	16	7	7	10	0	0	0.015
SD06613p OS=Drosophila melanogaster OX=7227 GN=vig2 PE=1 SV=1	9	7	11	2	1	6	0.021
26S proteasome regulatory complex subunit p39A OS=Drosophila melanogaster OX=7227 GN=Rpn9 PE=1 SV=1	3	7	11	1	1	5	0.04
Bifunctional glutamate/proline--tRNA ligase OS=Drosophila melanogaster OX=7227 GN=GluProRS PE=1 SV=2	2	3	16	7	0	0	0.04
RE06837p OS=Drosophila melanogaster OX=7227 GN=CT34848 PE=2 SV=1	7	6	5	6	0	0	0.057
Eukaryotic translation initiation factor 3 subunit K OS=Drosophila melanogaster OX=7227 GN=eIF3k PE=2 SV=1	6	3	6	0	2	3	0.08
Proteasomal ubiquitin receptor ADRM1 homolog OS=Drosophila melanogaster OX=7227 GN=Rpn13 PE=1 SV=1	1	2	9	1	1	2	0.12
CG3689, isoform C OS=Drosophila melanogaster OX=7227 GN=Dmel\CG3689 PE=1 SV=1	5	2	5	4	0	0	0.12
Secretory 23, isoform E OS=Drosophila melanogaster OX=7227 GN=Sec23 PE=1 SV=1	2	1	6	0	1	2	0.17
Ataxin-2 homolog OS=Drosophila melanogaster OX=7227 GN=Atx2 PE=1 SV=1	2	4	3	3	0	0	0.17
RuvB-like helicase 2 OS=Drosophila melanogaster OX=7227 GN=rept PE=1 SV=1	2	3	4	1	0	2	0.17
*REV* Protein artichoke OS=Drosophila melanogaster OX=7227 GN=atk PE=1 SV=2	3	0	6	2	1	0	0.17
Endosulfine, isoform A OS=Drosophila melanogaster OX=7227 GN=endos PE=1 SV=1	1	3	2	0	0	2	0.26
CG9273 protein OS=Drosophila melanogaster OX=7227 GN=RPA2 PE=1 SV=2	2	1	3	0	0	2	0.26
Dolichyl-diphosphooligosaccharide--protein glycosyltransferase subunit 1 OS=Drosophila melanogaster OX=7227 GN=Dmel\CG33303 PE=1 SV=1	3	1	2	1	0	1	0.26
Amun, isoform A OS=Drosophila melanogaster OX=7227 GN=Amun PE=1 SV=1	1	1	4	1	0	1	0.26
GH07456p OS=Drosophila melanogaster OX=7227 GN=RpII33 PE=1 SV=1	2	1	3	1	0	1	0.26
Adenylate kinase OS=Drosophila melanogaster OX=7227 GN=Adk2 PE=1 SV=1	1	1	4	0	0	2	0.26
Uroporphyrinogen decarboxylase OS=Drosophila melanogaster OX=7227 GN=Updo PE=3 SV=1	0	1	5	0	0	2	0.26
Probable arginine--tRNA ligase, cytoplasmic OS=Drosophila melanogaster OX=7227 GN=ArgRS PE=2 SV=1	2	1	3	0	1	1	0.26
GEO06356p1 OS=Drosophila melanogaster OX=7227 GN=Uev1A PE=1 SV=1	1	2	3	0	0	2	0.26
Armadillo repeat-containing protein 6 homolog OS=Drosophila melanogaster OX=7227 GN=CG5721 PE=1 SV=1	1	0	2	0	0	1	0.43
Electron transfer flavoprotein-ubiquinone oxidoreductase, isoform A OS=Drosophila melanogaster OX=7227 GN=Etf-QO PE=1 SV=1	1	0	2	0	0	1	0.43
Coatomer subunit delta OS=Drosophila melanogaster OX=7227 GN=deltaCOP PE=1 SV=1	0	1	2	0	0	1	0.43
Uncharacterized protein, isoform A OS=Drosophila melanogaster OX=7227 GN=anon-WO0172774.89 PE=1 SV=1	0	1	2	0	0	1	0.43
GEO09659p1 OS=Drosophila melanogaster OX=7227 GN=CG13220 PE=1 SV=1	0	1	2	0	0	1	0.43
Probable aminoacyl tRNA synthase complex-interacting multifunctional protein 2 OS=Drosophila melanogaster OX=7227 GN=AIMP2 PE=3 SV=1	0	1	2	0	0	1	0.43
Platelet-activating factor acetylhydrolase IB subunit beta homolog OS=Drosophila melanogaster OX=7227 GN=Paf-AHalpha PE=1 SV=1	0	0	3	1	0	0	0.43
Arc42 OS=Drosophila melanogaster OX=7227 GN=Arc42 PE=1 SV=1	0	0	3	0	0	1	0.43
PDZ and LIM domain protein Zasp OS=Drosophila melanogaster OX=7227 GN=Zasp52 PE=1 SV=2	3	0	0	0	1	0	0.43
*REV* Uncharacterized protein OS=Drosophila melanogaster OX=7227 GN=Dmel\CG33052 PE=1 SV=1	0	3	0	0	0	1	0.43
GH10652p OS=Drosophila melanogaster OX=7227 GN=BcDNA:HL01868 PE=1 SV=1	24	25	13	15	2	4	0.00069
Eukaryotic translation initiation factor 3 subunit I OS=Drosophila melanogaster OX=7227 GN=eIF3i PE=1 SV=1	4	6	13	2	2	4	0.039
Eukaryotic translation initiation factor 3 subunit H OS=Drosophila melanogaster OX=7227 GN=eIF3h PE=1 SV=2	7	5	11	2	1	5	0.039
Protein hu-li tai shao OS=Drosophila melanogaster OX=7227 GN=hts PE=1 SV=2	10	6	7	7	0	1	0.039
Microtubule-associated protein Jupiter OS=Drosophila melanogaster OX=7227 GN=Jupiter PE=1 SV=2	5	6	6	5	1	0	0.076
60S ribosomal protein L8 OS=Drosophila melanogaster OX=7227 GN=RpL8 PE=1 SV=1	24	11	27	12	2	8	0.0012
40S ribosomal protein S26 OS=Drosophila melanogaster OX=7227 GN=RpS26 PE=1 SV=1	6	1	7	3	0	2	0.11
RE29555p OS=Drosophila melanogaster OX=7227 GN=atic PE=1 SV=1	2	3	6	0	2	2	0.16
40S ribosomal protein S11 OS=Drosophila melanogaster OX=7227 GN=RpS11 PE=1 SV=1	15	6	17	6	2	6	0.013
Probable 26S proteasome non-ATPase regulatory subunit 3 OS=Drosophila melanogaster OX=7227 GN=Rpn3 PE=2 SV=1	6	5	8	3	1	3	0.072
CG2918, isoform A OS=Drosophila melanogaster OX=7227 GN=CT9894 PE=1 SV=1	10	9	21	2	4	9	0.013
Eukaryotic translation initiation factor 3 subunit E OS=Drosophila melanogaster OX=7227 GN=eIF3e PE=1 SV=1	7	11	14	4	3	5	0.025
Proteasome subunit beta type-1 OS=Drosophila melanogaster OX=7227 GN=Prosbeta6 PE=2 SV=2	4	9	11	3	2	4	0.049
Regulator of chromosome condensation OS=Drosophila melanogaster OX=7227 GN=Rcc1 PE=1 SV=2	6	5	13	3	1	5	0.049
Eukaryotic translation initiation factor 2 subunit 1 OS=Drosophila melanogaster OX=7227 GN=eIF2alpha PE=2 SV=1	5	5	6	2	1	3	0.1
AT13736p OS=Drosophila melanogaster OX=7227 GN=UQCR-Q PE=1 SV=1	3	1	4	2	0	1	0.23
Ras-like GTP-binding protein Rho1 OS=Drosophila melanogaster OX=7227 GN=Rho1 PE=1 SV=1	0	3	5	0	0	3	0.23
Protein PTCD3 homolog, mitochondrial OS=Drosophila melanogaster OX=7227 GN=CG4679 PE=2 SV=1	0	1	7	0	0	3	0.23
Pyruvate dehydrogenase E1 component subunit beta OS=Drosophila melanogaster OX=7227 GN=CG 11876 PE=1 SV=1	5	4	4	1	1	3	0.15
Eukaryotic translation initiation factor 3 subunit B OS=Drosophila melanogaster OX=7227 GN=eIF3b PE=1 SV=1	11	6	14	1	4	7	0.032
60S ribosomal protein L18a OS=Drosophila melanogaster OX=7227 GN=RpL18A PE=1 SV=1	30	12	30	13	3	12	0.0016
Actin-interacting protein 1 OS=Drosophila melanogaster OX=7227 GN=flr PE=2 SV=1	3	5	10	2	1	4	0.095
60S ribosomal protein L13a OS=Drosophila melanogaster OX=7227 GN=RpL13A PE=1 SV=1	5	3	10	2	0	5	0.095
40S ribosomal protein S5a OS=Drosophila melanogaster OX=7227 GN=RpS5a PE=1 SV=1	17	8	16	5	2	9	0.016
40S ribosomal protein S24 OS=Drosophila melanogaster OX=7227 GN=RpS24 PE=1 SV=1	18	11	22	9	4	7	0.0077
Zinc finger protein on ecdysone puffs OS=Drosophila melanogaster OX=7227 GN=Pep PE=1 SV=1	21	13	24	13	4	6	0.0052
GEO07453p1 OS=Drosophila melanogaster OX=7227 GN=RpL26 PE=1 SV=1	14	11	20	9	3	6	0.014
Protein LST8 homolog OS=Drosophila melanogaster OX=7227 GN=Lst8 PE=1 SV=2	9	6	10	10	0	0	0.06
Lamin-C OS=Drosophila melanogaster OX=7227 GN=LamC PE=1 SV=2	12	3	5	2	4	2	0.089
NADH dehydrogenase (Ubiquinone) 13 kDa B subunit OS=Drosophila melanogaster OX=7227 GN=ND-13B PE=1 SV=2	2	1	2	1	1	0	0.36
CG8235 OS=Drosophila melanogaster OX=7227 GN=AIMP1 PE=1 SV=1	2	1	2	0	0	2	0.36
205 kDa microtubule-associated protein OS=Drosophila melanogaster OX=7227 GN=Map205 PE=1 SV=2	1	1	3	0	0	2	0.36
Trehalose 6-phosphate phosphatase OS=Drosophila melanogaster OX=7227 GN=Dmel\CG5177 PE=1 SV=1	2	0	3	0	1	1	0.36
Guanine nucleotide-binding protein subunit beta-1 OS=Drosophila melanogaster OX=7227 GN=Gbeta13F PE=1 SV=1	2	0	3	0	0	2	0.36
CG9953 OS=Drosophila melanogaster OX=7227 GN=Dmel\CG9953 PE=1 SV=1	1	2	2	1	1	0	0.36
LD37169p OS=Drosophila melanogaster OX=7227 GN=Dmel\CG14207 PE=1 SV=1	0	1	4	0	1	1	0.36
Valyl-tRNA synthetase, isoform A OS=Drosophila melanogaster OX=7227 GN=ValRS PE=1 SV=1	0	4	6	0	0	4	0.21
Chromosomal protein D1 OS=Drosophila melanogaster OX=7227 GN=D1 PE=1 SV=3	4	0	1	1	0	1	0.36
Dynamin OS=Drosophila melanogaster OX=7227 GN=shi PE=1 SV=2	0	1	4	0	0	2	0.36
LD04933p OS=Drosophila melanogaster OX=7227 GN=ste24a PE=1 SV=1	0	2	3	0	0	2	0.36
Stretchin-Mlck, isoform T OS=Drosophila melanogaster OX=7227 GN=Strn-Mlck PE=1 SV=1	5	0	0	0	2	0	0.36
Eukaryotic translation initiation factor 3 subunit A OS=Drosophila melanogaster OX=7227 GN=eIF3a PE=1 SV=1	18	16	28	7	3	15	0.0047
No circadian temperature entrainment, isoform D OS=Drosophila melanogaster OX=7227 GN=nocte PE=1 SV=1	3	11	13	11	0	0	0.057
Coatomer subunit alpha OS=Drosophila melanogaster OX=7227 GN=alphaCOP PE=1 SV=1	14	9	16	7	1	8	0.025
Single-stranded DNA-binding protein, mitochondrial OS=Drosophila melanogaster OX=7227 GN=mtSSB PE=1 SV=2	5	8	4	3	2	2	0.12
D-Importin 7/RanBP7 OS=Drosophila melanogaster OX=7227 GN=msk PE=1 SV=1	2	6	9	1	1	5	0.12
FI20063p1 OS=Drosophila melanogaster OX=7227 GN=Imp PE=1 SV=1	10	9	10	5	3	4	0.053
Heterogeneous nuclear ribonucleoprotein A1 OS=Drosophila melanogaster OX=7227 GN=Hrb98DE PE=2 SV=1	4	4	4	2	1	2	0.19
Failed axon connections OS=Drosophila melanogaster OX=7227 GN=fax PE=1 SV=1	8	11	12	4	5	4	0.05
26S proteasome non-ATPase regulatory subunit 1 OS=Drosophila melanogaster OX=7227 GN=Rpn2 PE=1 SV=1	3	9	26	3	3	10	0.032
Acinus, isoform A OS=Drosophila melanogaster OX=7227 GN=Acn PE=1 SV=1	6	5	8	8	0	0	0.12
Titin OS=Drosophila melanogaster OX=7227 GN=sls PE=1 SV=3	31	14	11	13	6	5	0.013
A kinase anchor protein 200, isoform B OS=Drosophila melanogaster OX=7227 GN=Akap200 PE=1 SV=1	4	8	9	2	3	4	0.11
GILT-like protein 1 OS=Drosophila melanogaster OX=7227 GN=GILT1 PE=2 SV=1	1	2	4	0	2	1	0.31
Proteasome subunit alpha type-5 OS=Drosophila melanogaster OX=7227 GN=Prosalpha5 PE=2 SV=2	1	1	5	1	1	1	0.31
Glutathione S transferase E6 OS=Drosophila melanogaster OX=7227 GN=GstE6 PE=1 SV=1	1	3	3	0	0	3	0.31
DHX15 ortholog, isoform A OS=Drosophila melanogaster OX=7227 GN=Dhx15 PE=1 SV=1	2	2	3	2	0	1	0.31
Importin subunit beta OS=Drosophila melanogaster OX=7227 GN=Fs(2)Ket PE=2 SV=2	5	10	22	4	0	12	0.041
60S ribosomal protein L36 OS=Drosophila melanogaster OX=7227 GN=RpL36 PE=1 SV=1	8	6	9	5	1	4	0.099
Proteasome subunit alpha type-2 OS=Drosophila melanogaster OX=7227 GN=Prosalpha2 PE=1 SV=1	3	4	9	2	1	4	0.16
60S ribosomal protein L10 OS=Drosophila melanogaster OX=7227 GN=RpL10 PE=1 SV=1	25	10	26	13	5	9	0.013
60S ribosomal protein L10a-2 OS=Drosophila melanogaster OX=7227 GN=RpL10Ab PE=1 SV=2	34	24	32	15	8	17	0.0031
LD30155p OS=Drosophila melanogaster OX=7227 GN=lost PE=1 SV=1	26	14	23	8	2	18	0.012
60S ribosomal protein L24 OS=Drosophila melanogaster OX=7227 GN=RpL24 PE=1 SV=1	19	8	18	7	5	8	0.031
Isoleucyl-tRNA synthetase, isoform A OS=Drosophila melanogaster OX=7227 GN=IleRS PE=1 SV=1	4	3	11	4	0	4	0.15
Proteasome subunit beta type OS=Drosophila melanogaster OX=7227 GN=Prosbeta4 PE=1 SV=1	1	1	7	1	0	3	0.28
V-type proton ATPase subunit G OS=Drosophila melanogaster OX=7227 GN=Vha13 PE=3 SV=1	1	1	7	0	1	3	0.28
LD32873p OS=Drosophila melanogaster OX=7227 GN=mahe PE=1 SV=1	3	4	2	4	0	0	0.28
Nucleoprotein TPR OS=Drosophila melanogaster OX=7227 GN=Mtor PE=1 SV=1	2	3	4	3	1	0	0.28
ATP-citrate synthase OS=Drosophila melanogaster OX=7227 GN=ATPCL PE=1 SV=1	3	1	16	1	1	7	0.14
60S ribosomal protein L14 OS=Drosophila melanogaster OX=7227 GN=RpL14 PE=1 SV=1	19	12	24	13	4	8	0.022
Polyadenylate-binding protein OS=Drosophila melanogaster OX=7227 GN=pAbp PE=1 SV=3	27	22	30	11	6	19	0.0074
Probable histone-binding protein Caf1 OS=Drosophila melanogaster OX=7227 GN=Caf1 PE=1 SV=1	2	4	7	2	2	2	0.23
Eukaryotic translation initiation factor 2 subunit 3 OS=Drosophila melanogaster OX=7227 GN=eIF2gamma PE=2 SV=1	14	14	13	5	7	7	0.051
CG9281, isoform B OS=Drosophila melanogaster OX=7227 GN=BEST:LD38280 PE=1 SV=1	10	10	10	5	3	6	0.091
Exportin-2 OS=Drosophila melanogaster OX=7227 GN=Cse1 PE=2 SV=2	3	7	20	3	2	9	0.091
LP21249p OS=Drosophila melanogaster OX=7227 GN=Psa PE=1 SV=1	4	3	8	2	2	3	0.2
CG6439, isoform A OS=Drosophila melanogaster OX=7227 GN=Idh3b PE=1 SV=1	4	4	7	2	1	4	0.2
DNA replication licensing factor Mcm2 OS=Drosophila melanogaster OX=7227 GN=Mcm2 PE=1 SV=1	5	0	10	0	3	4	0.2
Serine/threonine-protein kinase Tor OS=Drosophila melanogaster OX=7227 GN=Tor PE=1 SV=1	45	33	59	62	1	1	0.00089
|prf||754920A albumin [Bos primigenius taurus]	78	11	9	21	15	10	0.0048
DNA-binding protein modulo OS=Drosophila melanogaster OX=7227 GN=mod PE=1 SV=2	10	11	13	3	4	9	0.078
40S ribosomal protein S5b OS=Drosophila melanogaster OX=7227 GN=RpS5b PE=2 SV=1	15	8	17	6	3	10	0.063
Rabconnectin-3A OS=Drosophila melanogaster OX=7227 GN=Rbcn-3A PE=1 SV=3	46	28	33	37	10	4	0.0042
26S proteasome regulatory complex subunit p50 OS=Drosophila melanogaster OX=7227 GN=Rpt5 PE=1 SV=1	9	11	26	9	3	10	0.051
TweedleB OS=Drosophila melanogaster OX=7227 GN=TwdlB PE=1 SV=1	17	3	5	2	8	2	0.13
rRNA 2'-O-methyltransferase fibrillarin OS=Drosophila melanogaster OX=7227 GN=Fib PE=2 SV=1	10	9	8	5	3	5	0.12
FI21236p1 OS=Drosophila melanogaster OX=7227 GN=rump PE=1 SV=1	11	7	11	9	1	4	0.11
Eukaryotic translation initiation factor 3 subunit M OS=Drosophila melanogaster OX=7227 GN=eIF3m PE=2 SV=1	10	5	16	2	4	9	0.1
60S ribosomal protein L22 OS=Drosophila melanogaster OX=7227 GN=RpL22 PE=1 SV=2	59	36	70	31	20	29	0.00068
FI07923p OS=Drosophila melanogaster OX=7227 GN=Karybeta3 PE=1 SV=1	6	8	19	3	3	10	0.096
GH13256p OS=Drosophila melanogaster OX=7227 GN=Thiolase PE=1 SV=1	9	10	16	6	4	7	0.089
AT27578p OS=Drosophila melanogaster OX=7227 GN=rin PE=1 SV=1	7	10	18	4	1	12	0.089
Clathrin heavy chain OS=Drosophila melanogaster OX=7227 GN=Chc PE=1 SV=1	14	18	43	10	11	16	0.022
LD21576p OS=Drosophila melanogaster OX=7227 GN=Nap1 PE=1 SV=1	10	13	13	4	1	13	0.1
CCHC-type zinc finger protein CG3800 OS=Drosophila melanogaster OX=7227 GN=CG3800 PE=1 SV=1	16	7	11	5	6	6	0.11
Pyruvate carboxylase OS=Drosophila melanogaster OX=7227 GN=PCB PE=1 SV=1	6	5	17	2	3	9	0.14
Eb1, isoform A OS=Drosophila melanogaster OX=7227 GN=Eb1 PE=1 SV=1	4	8	8	2	2	6	0.19
Serine hydroxymethyltransferase OS=Drosophila melanogaster OX=7227 GN=Shmt PE=1 SV=1	1	3	10	2	1	4	0.26
Threonyl-tRNA synthetase, isoform B OS=Drosophila melanogaster OX=7227 GN=ThrRS PE=1 SV=1	2	3	9	0	0	7	0.26
Multiprotein bridging factor 1, isoform E OS=Drosophila melanogaster OX=7227 GN=mbf1 PE=1 SV=1	5	2	3	2	1	2	0.32
6-phosphogluconate dehydrogenase, decarboxylating OS=Drosophila melanogaster OX=7227 GN=Pgd PE=2 SV=1	2	2	4	1	0	3	0.36
CG7834, isoform A OS=Drosophila melanogaster OX=7227 GN=CG 7834 PE=1 SV=1	1	1	6	0	1	3	0.36
Tyrosine--tRNA ligase OS=Drosophila melanogaster OX=7227 GN=TyrRS PE=1 SV=1	0	1	7	0	0	4	0.36
Protein held out wings OS=Drosophila melanogaster OX=7227 GN=how PE=1 SV=1	3	2	1	1	1	1	0.41
LD46175p OS=Drosophila melanogaster OX=7227 GN=sea PE=1 SV=1	3	1	2	1	1	1	0.41
RE74312p OS=Drosophila melanogaster OX=7227 GN=Sar1 PE=1 SV=1	0	2	4	1	1	1	0.41
Cystatin-like protein OS=Drosophila melanogaster OX=7227 GN=Cys PE=2 SV=2	1	1	4	0	1	2	0.41
Serine/threonine-protein phosphatase 2B catalytic subunit 2 OS=Drosophila melanogaster OX=7227 GN=Pp2B-14D PE=1 SV=2	0	2	4	0	0	3	0.41
Probable protein phosphatase CG10417 OS=Drosophila melanogaster OX=7227 GN=CG10417 PE=1 SV=1	2	0	2	0	1	1	0.49
CG1910, isoform C OS=Drosophila melanogaster OX=7227 GN=anon1A3 PE=1 SV=1	1	2	1	0	0	2	0.49
Ubiquitin-conjugating enzyme E2-22 kDa OS=Drosophila melanogaster OX=7227 GN=Ubc4 PE=1 SV=2	0	2	2	0	0	2	0.49
S-formylglutathione hydrolase OS=Drosophila melanogaster OX=7227 GN=Dmel\CG4390 PE=1 SV=1	1	1	2	0	1	1	0.49
CG7488 OS=Drosophila melanogaster OX=7227 GN=Dmel\CG7488 PE=2 SV=2	2	1	1	0	1	1	0.49
LD18435p OS=Drosophila melanogaster OX=7227 GN=twin PE=1 SV=1	1	1	2	1	0	1	0.49
LD36620p OS=Drosophila melanogaster OX=7227 GN=verm PE=1 SV=1	1	0	3	0	1	1	0.49
GH01619p OS=Drosophila melanogaster OX=7227 GN=Rab2 PE=1 SV=1	1	0	3	0	1	1	0.49
FI04456p OS=Drosophila melanogaster OX=7227 GN=eIF4H1 PE=1 SV=1	1	2	1	2	0	0	0.49
CG9149 OS=Drosophila melanogaster OX=7227 GN=Dmel\CG9149 PE=1 SV=2	0	0	4	0	0	2	0.49
*REV* Down syndrome cell adhesion molecule 1, isoform BT OS=Drosophila melanogaster OX=7227 GN=Dscam1 PE=1 SV=1	0	2	2	0	1	1	0.49
Probable H/ACA ribonucleoprotein complex subunit 1 OS=Drosophila melanogaster OX=7227 GN=CG4038 PE=2 SV=1	1	2	1	2	0	0	0.49
CG6028 OS=Drosophila melanogaster OX=7227 GN=Dmel\CG6028 PE=1 SV=1	0	0	4	0	0	2	0.49
Protein tramtrack, beta isoform OS=Drosophila melanogaster OX=7227 GN=ttk PE=1 SV=2	0	0	2	1	0	0	0.61
Protein FRG1 homolog OS=Drosophila melanogaster OX=7227 GN=FRG1 PE=2 SV=1	2	0	0	1	0	0	0.61
Zinc finger protein 593 homolog OS=Drosophila melanogaster OX=7227 GN=CG3224 PE=2 SV=1	2	0	0	1	0	0	0.61
Acyl-CoA synthetase long-chain, isoform J OS=Drosophila melanogaster OX=7227 GN=Acsl PE=1 SV=1	0	0	2	0	0	1	0.61
Carmine, isoform A OS=Drosophila melanogaster OX=7227 GN=cm PE=1 SV=1	2	0	0	1	0	0	0.61
CG8003, isoform A OS=Drosophila melanogaster OX=7227 GN=Dmel\CG8003 PE=1 SV=1	0	0	2	0	0	1	0.61
V-type proton ATPase subunit H OS=Drosophila melanogaster OX=7227 GN=VhaSFD PE=2 SV=2	0	0	2	0	0	1	0.61
Spermidine synthase, isoform A OS=Drosophila melanogaster OX=7227 GN=SpdS PE=1 SV=1	0	0	2	0	0	1	0.61
Phenylalanine--tRNA ligase beta subunit OS=Drosophila melanogaster OX=7227 GN=beta-PheRS PE=1 SV=1	0	0	4	0	0	2	0.49
Krueppel homolog 2 OS=Drosophila melanogaster OX=7227 GN=Kr-h2 PE=1 SV=1	0	0	2	0	0	1	0.61
Uncharacterized protein, isoform E OS=Drosophila melanogaster OX=7227 GN=nw PE=1 SV=1	0	0	2	1	0	0	0.61
*REV* Protein diaphanous OS=Drosophila melanogaster OX=7227 GN=dia PE=2 SV=2	0	0	2	1	0	0	0.61
60S ribosomal protein L7 OS=Drosophila melanogaster OX=7227 GN=RpL7 PE=1 SV=2	16	6	15	6	2	11	0.11
60S ribosomal protein L4 OS=Drosophila melanogaster OX=7227 GN=RpL4 PE=1 SV=2	38	16	33	19	6	20	0.025
DNA replication licensing factor Mcm5 OS=Drosophila melanogaster OX=7227 GN=Mcm5 PE=1 SV=1	13	8	8	6	4	5	0.15
40S ribosomal protein S13 OS=Drosophila melanogaster OX=7227 GN=RpS13 PE=1 SV=3	19	18	18	15	4	10	0.075
Serine/threonine-protein phosphatase PP2A OS=Drosophila melanogaster OX=7227 GN=mts PE=2 SV=1	5	4	8	2	2	5	0.26
26S proteasome non-ATPase regulatory subunit 4 OS=Drosophila melanogaster OX=7227 GN=Rpn10 PE=1 SV=2	7	5	5	2	2	5	0.26
ATP-dependent RNA helicase p62 OS=Drosophila melanogaster OX=7227 GN=Rm62 PE=1 SV=3	36	16	27	17	11	14	0.042
Heterogeneous nuclear ribonucleoprotein 87F OS=Drosophila melanogaster OX=7227 GN=Hrb87F PE=2 SV=2	5	5	5	3	1	4	0.29
60S ribosomal protein L9 OS=Drosophila melanogaster OX=7227 GN=RpL9 PE=1 SV=2	22	12	20	10	7	12	0.088
26S proteasome regulatory complex subunit p48A OS=Drosophila melanogaster OX=7227 GN=Rpt3 PE=1 SV=1	8	13	18	4	3	14	0.14
Ubiquitin carboxyl-terminal hydrolase OS=Drosophila melanogaster OX=7227 GN=Uch-L5 PE=1 SV=1	3	3	7	2	1	4	0.32
*REV* CG7504, isoform B OS=Drosophila melanogaster OX=7227 GN=Dmel\CG7504 PE=4 SV=1	7	0	6	0	7	0	0.32
Bicoid stability factor OS=Drosophila melanogaster OX=7227 GN=bsf PE=1 SV=2	3	3	5	0	1	5	0.36
Glycylpeptide N-tetradecanoyltransferase OS=Drosophila melanogaster OX=7227 GN=Nmt PE=2 SV=2	2	0	9	2	0	4	0.36
Eukaryotic initiation factor 4A-III OS=Drosophila melanogaster OX=7227 GN=CG7483 PE=1 SV=1	4	0	7	6	0	0	0.36
Bacchus OS=Drosophila melanogaster OX=7227 GN=Bacc PE=2 SV=1	6	5	9	2	2	7	0.26
26S proteasome regulatory complex subunit p97 OS=Drosophila melanogaster OX=7227 GN=Rpn1 PE=1 SV=2	8	9	19	8	3	9	0.17
Translationally-controlled tumor protein homolog OS=Drosophila melanogaster OX=7227 GN=Tctp PE=1 SV=1	6	12	18	3	6	11	0.17
GH11341p OS=Drosophila melanogaster OX=7227 GN=Rpn5 PE=1 SV=1	6	5	16	6	2	7	0.22
Spectrin beta chain OS=Drosophila melanogaster OX=7227 GN=beta-Spec PE=1 SV=2	5	3	10	6	1	3	0.29
Probable isocitrate dehydrogenase [NAD] subunit alpha, mitochondrial OS=Drosophila melanogaster OX=7227 GN=l(1)G0156 PE=2 SV=1	7	7	11	4	4	6	0.24
40S ribosomal protein S4 OS=Drosophila melanogaster OX=7227 GN=RpS4 PE=1 SV=2	66	41	64	44	20	32	0.013
CG6287 OS=Drosophila melanogaster OX=7227 GN=GH26 PE=1 SV=1	3	3	10	2	1	6	0.32
GH13725p OS=Drosophila melanogaster OX=7227 GN=CCT6 PE=1 SV=1	13	17	25	8	6	17	0.12
Tubulin beta-3 chain OS=Drosophila melanogaster OX=7227 GN=betaTub60D PE=2 SV=2	46	42	60	50	34	0	0.023
Serine/threonine-protein kinase polo OS=Drosophila melanogaster OX=7227 GN=polo PE=1 SV=2	20	17	7	15	4	6	0.16
Serine/threonine-protein phosphatase PP2A 65 kDa regulatory subunit OS=Drosophila melanogaster OX=7227 GN=Pp2A-29B PE=2 SV=4	16	12	23	6	4	19	0.14
Nucleoside diphosphate kinase OS=Drosophila melanogaster OX=7227 GN=awd PE=1 SV=3	15	18	37	13	8	19	0.1
High mobility group protein D OS=Drosophila melanogaster OX=7227 GN=HmgD PE=1 SV=1	7	5	16	4	5	7	0.24
Ubiquitinyl hydrolase 1 OS=Drosophila melanogaster OX=7227 GN=Usp5 PE=1 SV=1	4	3	7	2	0	6	0.35
DNA replication licensing factor Mcm7 OS=Drosophila melanogaster OX=7227 GN=Mcm7 PE=1 SV=1	4	3	7	0	4	4	0.35
Protein transport protein Sec61 subunit beta OS=Drosophila melanogaster OX=7227 GN=Sec61beta PE=1 SV=1	1	2	4	2	1	1	0.45
Sodium/potassium-transporting ATPase subunit alpha OS=Drosophila melanogaster OX=7227 GN=Atpalpha PE=1 SV=3	2	1	4	0	2	2	0.45
CG3760, isoform C OS=Drosophila melanogaster OX=7227 GN=CG3760-RB PE=1 SV=1	1	2	4	2	0	2	0.45
Superoxide dismutase [Mn], mitochondrial OS=Drosophila melanogaster OX=7227 GN=Sod2 PE=2 SV=3	2	3	2	1	1	2	0.45
Calcium load-activated calcium channel OS=Drosophila melanogaster OX=7227 GN=TuB2 PE=1 SV=1	2	2	3	1	1	2	0.45
Protein 4.1 homolog OS=Drosophila melanogaster OX=7227 GN=cora PE=1 SV=1	4	3	7	3	5	0	0.35
60S ribosomal protein L11 OS=Drosophila melanogaster OX=7227 GN=RpL11 PE=1 SV=2	18	11	18	13	7	7	0.16
39 kDa FK506-binding nuclear protein OS=Drosophila melanogaster OX=7227 GN=FK506-bp1 PE=1 SV=2	16	10	19	10	6	10	0.17
Raptor, isoform B OS=Drosophila melanogaster OX=7227 GN=raptor PE=1 SV=2	43	30	41	53	7	6	0.054
LP20978p OS=Drosophila melanogaster OX=7227 GN=SerRS PE=1 SV=1	8	6	10	4	4	6	0.28
RE62581p OS=Drosophila melanogaster OX=7227 GN=RpL21 PE=1 SV=1	16	6	19	12	4	8	0.2
BcDNA.GH12558 OS=Drosophila melanogaster OX=7227 GN=Mtpalpha PE=1 SV=1	17	17	24	9	10	15	0.15
Proteasome subunit beta type OS=Drosophila melanogaster OX=7227 GN=Prosbeta2 PE=1 SV=1	3	5	9	2	3	5	0.34
60S ribosomal protein L15 OS=Drosophila melanogaster OX=7227 GN=RpL15 PE=1 SV=1	8	4	5	3	2	5	0.34
Eukaryotic initiation factor 4B OS=Drosophila melanogaster OX=7227 GN=eIF4B PE=1 SV=1	7	5	5	8	0	2	0.34
40S ribosomal protein S23 OS=Drosophila melanogaster OX=7227 GN=RpS23 PE=1 SV=1	22	12	22	17	7	9	0.16
ADP,ATP carrier protein OS=Drosophila melanogaster OX=7227 GN=sesB PE=2 SV=4	56	35	53	38	19	28	0.045
Dodeca-satellite-binding protein 1, isoform A OS=Drosophila melanogaster OX=7227 GN=Dp1 PE=1 SV=1	9	10	13	3	7	9	0.25
T-complex protein 1 subunit alpha OS=Drosophila melanogaster OX=7227 GN=T-cp1 PE=2 SV=2	32	21	34	22	11	19	0.11
60S ribosomal protein L5 OS=Drosophila melanogaster OX=7227 GN=RpL5 PE=1 SV=2	28	15	27	16	9	17	0.15
Calcium-transporting ATPase sarcoplasmic/endoplasmic reticulum type OS=Drosophila melanogaster OX=7227 GN=Ca-P60A PE=1 SV=2	8	7	15	4	4	10	0.28
Elongation factor Tu OS=Drosophila melanogaster OX=7227 GN=mEFTu1 PE=1 SV=1	9	9	12	3	4	11	0.28
26S proteasome regulatory subunit 8 OS=Drosophila melanogaster OX=7227 GN=Rpt6 PE=1 SV=2	9	7	14	7	3	8	0.28
AT08049p OS=Drosophila melanogaster OX=7227 GN=Dmel\CG1440 PE=1 SV=1	5	4	6	3	2	4	0.38
Deoxyuridine triphosphatase, isoform B OS=Drosophila melanogaster OX=7227 GN=dUTPase PE=1 SV=1	4	5	6	2	2	5	0.38
Protein phosphatase PP2A 55 kDa regulatory subunit OS=Drosophila melanogaster OX=7227 GN=tws PE=2 SV=1	3	4	8	4	2	3	0.38
26S proteasome regulatory complex subunit p30 OS=Drosophila melanogaster OX=7227 GN=Rpn12 PE=1 SV=1	4	4	7	2	0	7	0.38
Ubiquitin-conjugating enzyme E2-17 kDa OS=Drosophila melanogaster OX=7227 GN=eff PE=2 SV=1	1	3	6	1	2	3	0.43
L-lactate dehydrogenase OS=Drosophila melanogaster OX=7227 GN=ImpL3 PE=2 SV=1	4	2	4	0	3	3	0.43
CG4300, isoform A OS=Drosophila melanogaster OX=7227 GN=Dmel\CG4300 PE=1 SV=1	1	1	3	0	1	2	0.53
Zinc finger CCCH domain-containing protein 15 homolog OS=Drosophila melanogaster OX=7227 GN=CG8635 PE=1 SV=1	3	0	2	1	0	2	0.53
LD45860p OS=Drosophila melanogaster OX=7227 GN=REG PE=1 SV=1	2	1	2	0	1	2	0.53
Dihydrolipoamide acetyltransferase component of pyruvate dehydrogenase complex OS=Drosophila melanogaster OX=7227 GN=muc PE=1 SV=1	0	1	4	0	1	2	0.53
V-type proton ATPase subunit C OS=Drosophila melanogaster OX=7227 GN=Vha44 PE=2 SV=5	1	0	4	0	1	2	0.53
IP07950p OS=Drosophila melanogaster OX=7227 GN=mIF3 PE=2 SV=1	5	0	0	3	0	0	0.53
CG2004, isoform A OS=Drosophila melanogaster OX=7227 GN=Dmel\CG2004 PE=1 SV=1	0	0	5	0	0	3	0.53
LP05220p OS=Drosophila melanogaster OX=7227 GN=Sec24CD PE=1 SV=2	1	2	2	1	1	1	0.53
Dynamin related protein 1, isoform A OS=Drosophila melanogaster OX=7227 GN=Drp1 PE=1 SV=1	1	1	3	2	0	1	0.53
Nuclear pore complex protein Nup88 OS=Drosophila melanogaster OX=7227 GN=mbo PE=1 SV=2	2	1	2	0	0	3	0.53
40S ribosomal protein S12 OS=Drosophila melanogaster OX=7227 GN=RpS12 PE=1 SV=2	12	11	20	5	5	16	0.23
26S proteasome non-ATPase regulatory subunit 6 OS=Drosophila melanogaster OX=7227 GN=Rpn7 PE=2 SV=1	17	9	12	9	5	9	0.25
Nucleoporin 358kD, isoform B OS=Drosophila melanogaster OX=7227 GN=Nup358 PE=1 SV=1	6	11	16	4	8	8	0.27
Eukaryotic translation initiation factor 5A OS=Drosophila melanogaster OX=7227 GN=eIF-5A PE=2 SV=2	20	15	21	9	13	12	0.19
T-complex protein 1 subunit delta OS=Drosophila melanogaster OX=7227 GN=CCT4 PE=1 SV=1	16	18	25	8	9	19	0.19
26S proteasome non-ATPase regulatory subunit 14 OS=Drosophila melanogaster OX=7227 GN=Rpn11 PE=1 SV=1	4	5	9	3	4	4	0.37
Proteasome subunit beta type-3 OS=Drosophila melanogaster OX=7227 GN=Prosbeta3 PE=1 SV=1	3	6	9	2	3	6	0.37
ATP synthase subunit gamma, mitochondrial OS=Drosophila melanogaster OX=7227 GN=ATPsyngamma PE=2 SV=2	9	13	17	5	7	12	0.26
RNA-binding protein squid OS=Drosophila melanogaster OX=7227 GN=sqd PE=1 SV=3	6	11	9	6	4	6	0.32
Eukaryotic translation initiation factor 3 subunit G-A OS=Drosophila melanogaster OX=7227 GN=eIF3ga PE=1 SV=1	5	1	7	2	2	4	0.42
Cytochrome c oxidase subunit 2 OS=Drosophila melanogaster OX=7227 GN=mt:CoII PE=3 SV=1	3	5	5	3	2	3	0.42
40S ribosomal protein S14a OS=Drosophila melanogaster OX=7227 GN=RpS14a PE=1 SV=1	23	17	20	14	10	13	0.2
ATP-dependent RNA helicase bel OS=Drosophila melanogaster OX=7227 GN=bel PE=1 SV=1	35	19	20	17	13	16	0.18
RE25263p OS=Drosophila melanogaster OX=7227 GN=RpL30 PE=1 SV=1	19	13	16	11	9	10	0.25
CG5726 OS=Drosophila melanogaster OX=7227 GN=CG5726 PE=1 SV=1	5	1	2	1	2	2	0.49
F-actin-capping protein subunit alpha OS=Drosophila melanogaster OX=7227 GN=cpa PE=2 SV=1	1	5	2	2	2	1	0.49
Protein bangles and beads OS=Drosophila melanogaster OX=7227 GN=bnb PE=1 SV=1	11	11	24	10	9	10	0.27
Regulatory particle triple-A ATPase 4 OS=Drosophila melanogaster OX=7227 GN=Rpt4 PE=1 SV=3	10	9	19	7	3	14	0.3
Transitional endoplasmic reticulum ATPase TER94 OS=Drosophila melanogaster OX=7227 GN=TER94 PE=1 SV=1	26	37	65	19	17	45	0.13
HL08109p OS=Drosophila melanogaster OX=7227 GN=yip2 PE=1 SV=1	11	11	19	7	6	13	0.29
Heterogeneous nuclear ribonucleoprotein K, isoform C OS=Drosophila melanogaster OX=7227 GN=HnRNP-K PE=1 SV=1	3	2	6	3	1	3	0.46
Lipid storage droplets surface-binding protein 2 OS=Drosophila melanogaster OX=7227 GN=Lsd-2 PE=1 SV=1	3	3	5	0	1	6	0.46
Arginine methyltransferase 1 OS=Drosophila melanogaster OX=7227 GN=Art1 PE=1 SV=1	2	5	4	0	1	6	0.46
CathD OS=Drosophila melanogaster OX=7227 GN=cathD PE=1 SV=1	12	12	12	11	5	7	0.32
Adenosylhomocysteinase OS=Drosophila melanogaster OX=7227 GN=Ahcy13 PE=2 SV=2	7	5	13	3	5	8	0.37
Cytochrome c-2 OS=Drosophila melanogaster OX=7227 GN=Cyt-c-p PE=1 SV=2	3	5	6	1	3	5	0.44
Ubiquitin-40S ribosomal protein S27a OS=Drosophila melanogaster OX=7227 GN=RpS27A PE=1 SV=2	62	44	49	46	24	30	0.13
60S ribosomal protein L37a OS=Drosophila melanogaster OX=7227 GN=RpL37A PE=1 SV=3	23	12	16	14	13	6	0.29
40S ribosomal protein S20 OS=Drosophila melanogaster OX=7227 GN=RpS20 PE=1 SV=1	13	7	14	8	7	7	0.35
ATP-dependent RNA helicase WM6 OS=Drosophila melanogaster OX=7227 GN=Hel25E PE=1 SV=1	4	4	12	3	3	7	0.41
Succinate--CoA ligase [ADP-forming] subunit beta, mitochondrial OS=Drosophila melanogaster OX=7227 GN=skap PE=1 SV=1	12	8	9	7	4	8	0.38
Dihydrolipoyl dehydrogenase OS=Drosophila melanogaster OX=7227 GN=Dmel\CG7430 PE=1 SV=1	8	12	12	3	9	9	0.37
Heterogeneous nuclear ribonucleoprotein 27C OS=Drosophila melanogaster OX=7227 GN=Hrb27C PE=1 SV=2	32	25	21	20	18	14	0.29
Inorganic pyrophosphatase OS=Drosophila melanogaster OX=7227 GN=Nurf-38 PE=1 SV=3	12	14	19	9	9	12	0.35
Uncharacterized protein, isoform A OS=Drosophila melanogaster OX=7227 GN=BEST:CK00496 PE=1 SV=1	6	9	18	6	3	13	0.39
26S proteasome regulatory complex subunit p48B OS=Drosophila melanogaster OX=7227 GN=Rpt1 PE=1 SV=1	7	15	11	8	5	9	0.39
Glutamine synthetase 1, mitochondrial OS=Drosophila melanogaster OX=7227 GN=Gs1 PE=2 SV=3	11	7	6	4	5	7	0.42
Superoxide dismutase [Cu-Zn] OS=Drosophila melanogaster OX=7227 GN=Sod PE=1 SV=2	5	8	8	3	4	7	0.44
Profilin OS=Drosophila melanogaster OX=7227 GN=chic PE=1 SV=1	5	3	7	3	3	4	0.47
ATP synthase subunit b, mitochondrial OS=Drosophila melanogaster OX=7227 GN=ATPsynB PE=2 SV=2	5	3	7	3	2	5	0.47
RNA-binding protein lark OS=Drosophila melanogaster OX=7227 GN=lark PE=1 SV=1	9	2	4	5	1	4	0.47
LD17368p OS=Drosophila melanogaster OX=7227 GN=Osi6 PE=1 SV=2	5	3	4	4	2	2	0.49
FK506-binding protein 59 OS=Drosophila melanogaster OX=7227 GN=FKBP59 PE=1 SV=1	2	2	8	0	4	4	0.49
LP08774p OS=Drosophila melanogaster OX=7227 GN=Usp14 PE=1 SV=1	1	3	5	1	1	4	0.52
RE01652p OS=Drosophila melanogaster OX=7227 GN=anon-WO0118547.83 PE=1 SV=1	2	2	2	1	1	2	0.56
CG5174, isoform N OS=Drosophila melanogaster OX=7227 GN=CG5174 PE=1 SV=1	2	2	2	1	0	3	0.56
Uncharacterized protein CG16817 OS=Drosophila melanogaster OX=7227 GN=CG16817 PE=1 SV=1	0	1	5	0	1	3	0.56
CG4598, isoform A OS=Drosophila melanogaster OX=7227 GN=Dmel\CG4598 PE=1 SV=2	0	2	1	0	1	1	0.63
CG1640, isoform A OS=Drosophila melanogaster OX=7227 GN=Dmel\CG1640 PE=1 SV=1	0	1	2	0	0	2	0.63
Small nuclear ribonucleoprotein Sm D3 OS=Drosophila melanogaster OX=7227 GN=SmD3 PE=1 SV=1	2	0	1	1	0	1	0.63
Thioredoxin-2 OS=Drosophila melanogaster OX=7227 GN=Trx-2 PE=1 SV=3	0	2	1	0	0	2	0.63
*REV* RE47242p OS=Drosophila melanogaster OX=7227 GN=BcDNA:RE47242 PE=1 SV=2	2	1	0	0	1	1	0.63
LD19812p OS=Drosophila melanogaster OX=7227 GN=vnc PE=1 SV=1	0	1	2	1	0	1	0.63
*REV* AT27831p OS=Drosophila melanogaster OX=7227 GN=BEST:GH11373 PE=1 SV=1	1	1	1	0	0	2	0.63
Uridine 5'-monophosphate synthase OS=Drosophila melanogaster OX=7227 GN=r-l PE=2 SV=2	0	0	3	0	0	2	0.63
GH04560p OS=Drosophila melanogaster OX=7227 GN=APT1 PE=1 SV=1	0	0	3	0	0	2	0.63
*REV* Microtubule-associated protein OS=Drosophila melanogaster OX=7227 GN=tau PE=1 SV=1	3	0	0	0	0	2	0.63
CG1236 OS=Drosophila melanogaster OX=7227 GN=Dmel\CG1236 PE=1 SV=2	0	0	3	0	1	1	0.63
Cullin 3, isoform F OS=Drosophila melanogaster OX=7227 GN=Cul3 PE=1 SV=2	0	0	6	4	0	0	0.56
*REV* CG4554 OS=Drosophila melanogaster OX=7227 GN=CG4554 PE=1 SV=2	3	0	0	0	0	2	0.63
Cathepsin L OS=Drosophila melanogaster OX=7227 GN=Cp1 PE=2 SV=2	24	18	22	20	11	12	0.33
Voltage-dependent anion-selective channel OS=Drosophila melanogaster OX=7227 GN=porin PE=1 SV=3	10	18	21	8	9	16	0.36
Elongation factor 2 OS=Drosophila melanogaster OX=7227 GN=EF2 PE=1 SV=4	80	78	127	50	58	84	0.14
Glycogen phosphorylase OS=Drosophila melanogaster OX=7227 GN=GlyP PE=2 SV=2	16	20	35	11	10	27	0.32
RE11562p OS=Drosophila melanogaster OX=7227 GN=CG17337 PE=1 SV=1	12	9	13	3	6	14	0.41
Alcohol dehydrogenase class-3 OS=Drosophila melanogaster OX=7227 GN=Fdh PE=1 SV=3	4	7	14	3	6	8	0.44
Eukaryotic translation initiation factor 3 subunit L OS=Drosophila melanogaster OX=7227 GN=eIF3l PE=2 SV=1	5	5	12	4	5	6	0.46
LD20211p OS=Drosophila melanogaster OX=7227 GN=Tudor-SN PE=1 SV=1	17	17	36	14	9	25	0.35
Dolichyl-diphosphooligosaccharide--protein glycosyltransferase 48 kDa subunit OS=Drosophila melanogaster OX=7227 GN=Ost48 PE=2 SV=2	3	6	7	2	4	5	0.49
ATP synthase, delta subunit, isoform A OS=Drosophila melanogaster OX=7227 GN=ATPsyndelta PE=1 SV=1	2	5	9	2	2	7	0.49
ATP-dependent RNA helicase abstrakt OS=Drosophila melanogaster OX=7227 GN=abs PE=1 SV=1	11	3	2	9	2	0	0.49
Serine-arginine protein 55 OS=Drosophila melanogaster OX=7227 GN=B52 PE=1 SV=4	5	3	5	0	1	8	0.52
CG7033 OS=Drosophila melanogaster OX=7227 GN=CCT2 PE=1 SV=2	17	22	37	14	13	26	0.38
40S ribosomal protein S10b OS=Drosophila melanogaster OX=7227 GN=RpS10b PE=1 SV=2	15	9	19	9	7	14	0.43
Fmr1, isoform J OS=Drosophila melanogaster OX=7227 GN=Fmr1 PE=1 SV=1	9	8	13	8	3	10	0.46
Ubiquitin carboxyl-terminal hydrolase OS=Drosophila melanogaster OX=7227 GN=Uch PE=2 SV=2	5	5	10	3	4	7	0.49
Alanine--tRNA ligase, cytoplasmic OS=Drosophila melanogaster OX=7227 GN=Aats-ala PE=2 SV=1	2	5	13	2	3	9	0.49
CG6767, isoform F OS=Drosophila melanogaster OX=7227 GN=Dmel\CG6767 PE=1 SV=1	5	2	3	2	1	4	0.55
CG3902 OS=Drosophila melanogaster OX=7227 GN=GH07925p PE=1 SV=1	1	4	5	0	3	4	0.55
Transcription elongation factor SPT5 OS=Drosophila melanogaster OX=7227 GN=Spt5 PE=1 SV=1	3	3	4	3	1	3	0.55
GM12270p OS=Drosophila melanogaster OX=7227 GN=CCT5 PE=1 SV=1	15	18	31	8	14	23	0.41
26S proteasome non-ATPase regulatory subunit 7 OS=Drosophila melanogaster OX=7227 GN=Rpn8 PE=1 SV=6	2	5	10	2	3	7	0.51
T-complex protein 1 subunit gamma OS=Drosophila melanogaster OX=7227 GN=Cctgamma PE=2 SV=2	18	16	24	12	8	21	0.43
Guanine nucleotide-binding protein subunit beta-like protein OS=Drosophila melanogaster OX=7227 GN=Rack1 PE=1 SV=2	40	27	32	16	20	34	0.38
E3 ubiquitin-protein ligase sina OS=Drosophila melanogaster OX=7227 GN=sina PE=1 SV=2	7	0	17	15	0	2	0.49
26S proteasome regulatory subunit 4 OS=Drosophila melanogaster OX=7227 GN=Rpt2 PE=1 SV=2	5	6	13	5	5	7	0.49
Transcription factor BTF3 OS=Drosophila melanogaster OX=7227 GN=bic PE=1 SV=1	12	8	15	6	5	14	0.48
Spectrin alpha chain OS=Drosophila melanogaster OX=7227 GN=alpha-Spec PE=1 SV=2	6	7	22	12	6	7	0.48
Protein disulfide-isomerase A6 homolog OS=Drosophila melanogaster OX=7227 GN=CaBP1 PE=1 SV=1	9	7	5	3	8	4	0.51
Eukaryotic translation initiation factor 3 subunit F-1 OS=Drosophila melanogaster OX=7227 GN=eIF3f1 PE=2 SV=1	4	3	7	2	2	6	0.54
ADP-ribosylation factor 1 OS=Drosophila melanogaster OX=7227 GN=Arf79F PE=1 SV=2	2	5	7	3	1	6	0.54
Probable citrate synthase, mitochondrial OS=Drosophila melanogaster OX=7227 GN=kdn PE=2 SV=1	3	2	9	0	4	6	0.54
GM03767p OS=Drosophila melanogaster OX=7227 GN=mRpL12 PE=1 SV=1	2	2	3	2	0	3	0.59
Adenylosuccinate synthetase OS=Drosophila melanogaster OX=7227 GN=AdSS PE=2 SV=1	1	1	5	0	1	4	0.59
Probable transaldolase OS=Drosophila melanogaster OX=7227 GN=Taldo PE=2 SV=2	0	1	6	0	0	5	0.59
Eip55E, isoform A OS=Drosophila melanogaster OX=7227 GN=Eip55E PE=1 SV=1	1	4	2	1	0	4	0.59
Small nuclear ribonucleoprotein-associated protein B OS=Drosophila melanogaster OX=7227 GN=SmB PE=1 SV=1	3	1	3	3	1	1	0.59
Hsc70Cb, isoform A OS=Drosophila melanogaster OX=7227 GN=Hsc70Cb PE=1 SV=1	8	11	35	5	12	22	0.47
DSec61alpha OS=Drosophila melanogaster OX=7227 GN=Sec61alpha PE=1 SV=1	7	5	6	3	3	7	0.54
26S proteasome non-ATPase regulatory subunit 11 OS=Drosophila melanogaster OX=7227 GN=Rpn6 PE=1 SV=1	5	6	11	5	2	9	0.53
14-3-3 protein epsilon OS=Drosophila melanogaster OX=7227 GN=14-3-3epsilon PE=1 SV=2	14	18	31	14	12	20	0.49
Probable elongation factor 1-delta OS=Drosophila melanogaster OX=7227 GN=eEF1delta PE=1 SV=1	4	10	16	4	4	14	0.53
BcDNA.GH04962 OS=Drosophila melanogaster OX=7227 GN=GCS2alpha PE=1 SV=1	3	3	9	3	2	6	0.56
Jabba, isoform F OS=Drosophila melanogaster OX=7227 GN=Jabba PE=1 SV=1	3	6	6	1	1	9	0.56
40S ribosomal protein SA OS=Drosophila melanogaster OX=7227 GN=sta PE=1 SV=3	22	24	33	16	16	26	0.49
Glutathione S-transferase D1 OS=Drosophila melanogaster OX=7227 GN=GstD1 PE=1 SV=1	14	13	22	9	9	18	0.51
CAD protein OS=Drosophila melanogaster OX=7227 GN=r PE=1 SV=3	114	75	75	101	49	44	0.44
V-type proton ATPase subunit B OS=Drosophila melanogaster OX=7227 GN=Vha55 PE=2 SV=1	13	9	20	6	10	15	0.52
60S ribosomal protein L23 OS=Drosophila melanogaster OX=7227 GN=RpL23 PE=1 SV=2	34	21	33	25	20	20	0.5
40S ribosomal protein S7 OS=Drosophila melanogaster OX=7227 GN=RpS7 PE=1 SV=1	43	18	39	28	26	20	0.5
LOBE OS=Drosophila melanogaster OX=7227 GN=PRAS40 PE=1 SV=1	7	7	13	19	0	1	0.55
Moesin, isoform K OS=Drosophila melanogaster OX=7227 GN=Moe PE=1 SV=1	6	9	12	6	6	8	0.55
MIP08013p1 OS=Drosophila melanogaster OX=7227 GN=Mpcp2 PE=1 SV=1	7	9	15	7	4	12	0.54
3-hydroxyacyl-CoA dehydrogenase type-2 OS=Drosophila melanogaster OX=7227 GN=scu PE=1 SV=1	7	10	15	7	5	12	0.55
Beta-galactosidase OS=Drosophila melanogaster OX=7227 GN=Ect3 PE=1 SV=1	17	7	8	12	7	5	0.55
Aspartate aminotransferase OS=Drosophila melanogaster OX=7227 GN=Got2 PE=1 SV=1	7	8	17	4	6	14	0.55
Isocitrate dehydrogenase [NADP] OS=Drosophila melanogaster OX=7227 GN=Idh PE=1 SV=2	4	7	17	4	6	11	0.55
Calreticulin OS=Drosophila melanogaster OX=7227 GN=Crc PE=1 SV=2	6	8	14	4	5	12	0.55
DnaJ-like-2, isoform A OS=Drosophila melanogaster OX=7227 GN=Droj2 PE=1 SV=1	5	5	10	4	4	7	0.56
RH34413p OS=Drosophila melanogaster OX=7227 GN=anon-WO0118547.175 PE=1 SV=1	2	2	4	1	1	4	0.6
Probable small nuclear ribonucleoprotein Sm D2 OS=Drosophila melanogaster OX=7227 GN=SmD2 PE=1 SV=1	3	2	3	4	0	2	0.6
CG6180 OS=Drosophila melanogaster OX=7227 GN=Dmel\CG6180 PE=1 SV=2	3	2	3	1	1	4	0.6
Lysine--tRNA ligase OS=Drosophila melanogaster OX=7227 GN=LysRS PE=1 SV=1	1	0	7	2	1	3	0.6
LP02252p OS=Drosophila melanogaster OX=7227 GN=tfc PE=2 SV=1	2	1	1	1	1	1	0.64
Coronin OS=Drosophila melanogaster OX=7227 GN=coro PE=1 SV=1	1	1	2	1	0	2	0.64
GH12714p OS=Drosophila melanogaster OX=7227 GN=PpD3 PE=1 SV=1	2	0	2	1	1	1	0.64
GH21273p OS=Drosophila melanogaster OX=7227 GN=CG-11999 PE=1 SV=1	1	2	1	1	1	1	0.64
LD22577p OS=Drosophila melanogaster OX=7227 GN=Uba2 PE=1 SV=1	1	1	2	0	0	3	0.64
LD40177p OS=Drosophila melanogaster OX=7227 GN=CG11208 PE=1 SV=1	1	1	2	0	0	3	0.64
Ran binding protein 3, isoform B OS=Drosophila melanogaster OX=7227 GN=RanBP3 PE=1 SV=1	1	1	2	1	0	2	0.64
Protein mini spindles OS=Drosophila melanogaster OX=7227 GN=msps PE=1 SV=3	1	0	3	1	2	0	0.64
CG2962 OS=Drosophila melanogaster OX=7227 GN=Dmel\CG2962 PE=1 SV=2	3	0	1	3	0	0	0.64
Ubiquitin-conjugating enzyme E2 N OS=Drosophila melanogaster OX=7227 GN=ben PE=1 SV=1	0	2	2	1	0	2	0.64
Protein singed OS=Drosophila melanogaster OX=7227 GN=sn PE=3 SV=1	0	0	4	0	2	1	0.64
RE49895p OS=Drosophila melanogaster OX=7227 GN=TwdlD PE=2 SV=2	4	0	0	3	0	0	0.64
GH13793p OS=Drosophila melanogaster OX=7227 GN=Opa1 PE=1 SV=1	0	2	2	0	0	3	0.64
Apolipophorins OS=Drosophila melanogaster OX=7227 GN=Rfabg PE=1 SV=2	31	56	90	34	32	67	0.51
Enolase OS=Drosophila melanogaster OX=7227 GN=Eno PE=1 SV=2	19	26	41	16	18	31	0.51
Protein l(2)37Cc OS=Drosophila melanogaster OX=7227 GN=l(2)37Cc PE=2 SV=2	6	10	25	7	8	16	0.53
Vitellogenin-3 OS=Drosophila melanogaster OX=7227 GN=Yp3 PE=1 SV=1	123	136	176	113	79	137	0.46
GH24511p OS=Drosophila melanogaster OX=7227 GN=Uba1 PE=1 SV=1	13	18	35	13	10	27	0.51
40S ribosomal protein S8 OS=Drosophila melanogaster OX=7227 GN=RpS8 PE=1 SV=1	27	11	33	18	14	22	0.5
40S ribosomal protein S16 OS=Drosophila melanogaster OX=7227 GN=RpS16 PE=1 SV=1	37	25	30	30	20	20	0.49
26-29kD-proteinase OS=Drosophila melanogaster OX=7227 GN=26-29-p PE=1 SV=1	13	13	20	14	8	13	0.52
LD47396p OS=Drosophila melanogaster OX=7227 GN=CCT7 PE=1 SV=2	21	17	29	14	10	27	0.5
Probable elongation factor 1-beta OS=Drosophila melanogaster OX=7227 GN=eEF1beta PE=1 SV=3	10	10	14	6	8	12	0.52
14-3-3 protein zeta OS=Drosophila melanogaster OX=7227 GN=14-3-3zeta PE=1 SV=1	8	11	15	11	9	6	0.52
60S ribosomal protein L31 OS=Drosophila melanogaster OX=7227 GN=RpL31 PE=1 SV=1	17	7	15	13	9	8	0.5
CG6459 protein OS=Drosophila melanogaster OX=7227 GN=P32 PE=1 SV=1	2	4	7	1	3	6	0.56
Proteasome subunit beta type-4 OS=Drosophila melanogaster OX=7227 GN=Prosbeta7 PE=2 SV=1	4	4	10	3	4	7	0.53
LD12604p OS=Drosophila melanogaster OX=7227 GN=CG40191 PE=2 SV=1	11	12	4	9	7	5	0.5
Small ubiquitin-related modifier OS=Drosophila melanogaster OX=7227 GN=smt3 PE=1 SV=1	2	3	4	1	2	4	0.57
FI03362p OS=Drosophila melanogaster OX=7227 GN=Osi7 PE=2 SV=1	4	3	2	1	4	2	0.57
Kinesin heavy chain OS=Drosophila melanogaster OX=7227 GN=Khc PE=1 SV=2	3	2	4	0	2	5	0.57
Uncharacterized protein, isoform B OS=Drosophila melanogaster OX=7227 GN=anon-WO0118547.327 PE=1 SV=1	3	2	4	3	0	4	0.57
CG8258 OS=Drosophila melanogaster OX=7227 GN=CCT8 PE=1 SV=1	8	9	24	8	9	15	0.48
Obscurin OS=Drosophila melanogaster OX=7227 GN=Unc-89 PE=1 SV=1	4	7	3	4	3	4	0.53
*REV* Muscle-specific protein 300 kDa, isoform D OS=Drosophila melanogaster OX=7227 GN=Msp300 PE=1 SV=1	0	10	4	5	2	4	0.53
Heat shock 70 kDa protein cognate 4 OS=Drosophila melanogaster OX=7227 GN=Hsc70-4 PE=1 SV=3	84	81	116	73	58	90	0.31
Rab GDP dissociation inhibitor OS=Drosophila melanogaster OX=7227 GN=Gdi PE=1 SV=1	8	10	15	2	9	15	0.47
Prohibitin 2, isoform E OS=Drosophila melanogaster OX=7227 GN=Phb2 PE=1 SV=1	10	14	19	10	10	14	0.45
Tubulin alpha-4 chain OS=Drosophila melanogaster OX=7227 GN=alphaTub67C PE=3 SV=1	20	24	28	25	13	19	0.41
Proteasome subunit alpha type-6 OS=Drosophila melanogaster OX=7227 GN=Prosalpha1 PE=1 SV=2	7	9	13	6	7	10	0.47
60 kDa heat shock protein, mitochondrial OS=Drosophila melanogaster OX=7227 GN=Hsp60 PE=1 SV=3	17	21	54	16	21	36	0.39
Thioredoxin reductase 1, mitochondrial OS=Drosophila melanogaster OX=7227 GN=Trxr-1 PE=1 SV=2	13	22	28	12	12	26	0.42
V-type proton ATPase catalytic subunit A isoform 2 OS=Drosophila melanogaster OX=7227 GN=Vha68-2 PE=1 SV=2	10	12	22	5	11	19	0.44
Protein disulfide-isomerase OS=Drosophila melanogaster OX=7227 GN=Pdi PE=2 SV=1	31	33	50	21	27	43	0.35
Fatty acid binding protein, isoform B OS=Drosophila melanogaster OX=7227 GN=fabp PE=1 SV=1	5	8	17	5	8	11	0.46
Probable medium-chain specific acyl-CoA dehydrogenase, mitochondrial OS=Drosophila melanogaster OX=7227 GN=CG12262 PE=2 SV=1	7	7	16	5	7	12	0.46
Proteasome subunit alpha type-3 OS=Drosophila melanogaster OX=7227 GN=Prosalpha7 PE=1 SV=1	6	8	11	3	6	11	0.47
LD25561p OS=Drosophila melanogaster OX=7227 GN=ND-30 PE=1 SV=1	8	3	4	2	4	6	0.51
GH09263p OS=Drosophila melanogaster OX=7227 GN=GlyRS PE=1 SV=1	1	4	10	0	3	9	0.51
C-terminal-binding protein OS=Drosophila melanogaster OX=7227 GN=CtBP PE=1 SV=3	2	3	5	2	4	2	0.54
60S acidic ribosomal protein P1 OS=Drosophila melanogaster OX=7227 GN=RpLP1 PE=1 SV=2	2	2	6	1	1	6	0.54
Licorne OS=Drosophila melanogaster OX=7227 GN=lic PE=1 SV=1	2	1	2	2	1	1	0.59
Drab11 OS=Drosophila melanogaster OX=7227 GN=Rab11 PE=1 SV=1	2	1	2	2	0	2	0.59
Midkine and pleiotrophin 1, isoform A OS=Drosophila melanogaster OX=7227 GN=miple1 PE=2 SV=2	3	1	1	2	1	1	0.59
Probable small nuclear ribonucleoprotein E OS=Drosophila melanogaster OX=7227 GN=SmE PE=1 SV=1	1	1	3	2	1	1	0.59
FI18644p1 OS=Drosophila melanogaster OX=7227 GN=Hmu PE=1 SV=1	2	0	3	1	0	3	0.59
CG1416, isoform A OS=Drosophila melanogaster OX=7227 GN=Dmel\CG1416 PE=1 SV=2	0	1	4	0	1	3	0.59
Oligosaccharide transferase delta subunit, isoform B OS=Drosophila melanogaster OX=7227 GN=OstDelta PE=1 SV=1	0	0	5	0	2	2	0.59
Aminopeptidase OS=Drosophila melanogaster OX=7227 GN=GM08240p PE=1 SV=1	0	1	4	0	0	4	0.59
Vitellogenin-2 OS=Drosophila melanogaster OX=7227 GN=Yp2 PE=1 SV=2	107	93	207	89	90	147	0.19
Proteasome subunit alpha type-4 OS=Drosophila melanogaster OX=7227 GN=Prosalpha3 PE=1 SV=2	10	9	12	7	7	11	0.44
Ribonucleoside-diphosphate reductase large subunit OS=Drosophila melanogaster OX=7227 GN=RnrL PE=1 SV=2	15	31	11	12	17	17	0.39
ATP synthase subunit O, mitochondrial OS=Drosophila melanogaster OX=7227 GN=ATPsynO PE=2 SV=2	7	7	12	7	6	8	0.45
Hsp70/Hsp90 organizing protein OS=Drosophila melanogaster OX=7227 GN=Stip1 PE=1 SV=1	4	5	7	3	5	5	0.49
GTP-binding nuclear protein Ran OS=Drosophila melanogaster OX=7227 GN=Ran PE=1 SV=1	17	17	26	12	16	21	0.36
Adenylosuccinate lyase OS=Drosophila melanogaster OX=7227 GN=AdSL PE=1 SV=1	0	4	7	3	1	5	0.51
Peptidyl-prolyl cis-trans isomerase OS=Drosophila melanogaster OX=7227 GN=CG2852 PE=1 SV=1	9	12	18	8	10	14	0.4
Elongation factor 1-gamma OS=Drosophila melanogaster OX=7227 GN=Ef1gamma PE=2 SV=2	16	20	31	10	16	29	0.34
Phenoloxidase 2 OS=Drosophila melanogaster OX=7227 GN=PPO2 PE=1 SV=1	47	17	28	32	25	19	0.29
Arginine kinase OS=Drosophila melanogaster OX=7227 GN=Argk PE=2 SV=2	6	5	12	3	8	8	0.43
40S ribosomal protein S3 OS=Drosophila melanogaster OX=7227 GN=RpS3 PE=1 SV=1	61	39	53	60	30	37	0.21
ATP synthase subunit alpha, mitochondrial OS=Drosophila melanogaster OX=7227 GN=blw PE=1 SV=2	35	29	61	25	33	46	0.23
LD47962p OS=Drosophila melanogaster OX=7227 GN=ND-49 PE=1 SV=2	9	4	5	4	7	4	0.45
CG9135 protein OS=Drosophila melanogaster OX=7227 GN=Dmel\CG9135 PE=1 SV=1	2	2	8	2	2	6	0.48
NHP2-like protein 1 homolog OS=Drosophila melanogaster OX=7227 GN=hoip PE=2 SV=1	3	1	2	3	0	2	0.55
CG9911, isoform A OS=Drosophila melanogaster OX=7227 GN=LD41494p PE=1 SV=1	4	1	1	1	3	1	0.55
Cystathionine beta-synthase OS=Drosophila melanogaster OX=7227 GN=Cbs PE=1 SV=1	1	1	4	1	0	4	0.55
Phosphoglucomutase OS=Drosophila melanogaster OX=7227 GN=Pgm PE=1 SV=1	1	1	4	0	1	4	0.55
39S ribosomal protein L33, mitochondrial OS=Drosophila melanogaster OX=7227 GN=mRpL33 PE=3 SV=2	4	1	1	2	2	1	0.55
Vitellogenin-1 OS=Drosophila melanogaster OX=7227 GN=Yp1 PE=1 SV=1	122	116	217	122	100	158	0.063
Eukaryotic initiation factor 4A OS=Drosophila melanogaster OX=7227 GN=eIF4A PE=1 SV=3	27	25	41	16	22	40	0.26
ATP synthase subunit beta, mitochondrial OS=Drosophila melanogaster OX=7227 GN=ATPsynbeta PE=1 SV=3	40	41	72	34	41	55	0.16
CG4447 OS=Drosophila melanogaster OX=7227 GN=mRRF1 PE=1 SV=1	14	7	6	13	5	5	0.38
Malate dehydrogenase OS=Drosophila melanogaster OX=7227 GN=Mdh1 PE=1 SV=2	6	5	16	4	6	13	0.38
40S ribosomal protein S18 OS=Drosophila melanogaster OX=7227 GN=RpS18 PE=1 SV=1	30	19	28	31	17	18	0.24
40S ribosomal protein S30 OS=Drosophila melanogaster OX=7227 GN=RpS30 PE=1 SV=1	9	8	4	8	5	5	0.4
VAMP-associated protein 33kDa, isoform A OS=Drosophila melanogaster OX=7227 GN=Vap33 PE=1 SV=1	4	4	6	4	4	4	0.44
Proliferating cell nuclear antigen OS=Drosophila melanogaster OX=7227 GN=PCNA PE=1 SV=2	5	4	5	4	2	6	0.44
Drab5 OS=Drosophila melanogaster OX=7227 GN=Rab5 PE=1 SV=1	2	2	3	1	2	3	0.51
CG12909 protein OS=Drosophila melanogaster OX=7227 GN=CG12909 PE=1 SV=1	6	1	0	4	0	2	0.51
Heat shock 70 kDa protein cognate 5 OS=Drosophila melanogaster OX=7227 GN=Hsc70-5 PE=1 SV=2	12	15	18	11	11	17	0.29
Hsc70-interacting protein 1 OS=Drosophila melanogaster OX=7227 GN=HIP PE=1 SV=2	3	5	7	3	4	6	0.42
Dipeptidase B, isoform A OS=Drosophila melanogaster OX=7227 GN=Dip-B PE=1 SV=2	4	3	8	4	5	4	0.42
Pyruvate kinase OS=Drosophila melanogaster OX=7227 GN=PyK PE=2 SV=2	36	30	55	36	27	42	0.15
Tubulin beta-1 chain OS=Drosophila melanogaster OX=7227 GN=betaTub56D PE=1 SV=2	116	89	129	119	80	91	0.036
40S ribosomal protein S17 OS=Drosophila melanogaster OX=7227 GN=RpS17 PE=1 SV=2	28	20	21	22	20	18	0.22
Proteasome subunit alpha type-1 OS=Drosophila melanogaster OX=7227 GN=Prosalpha6 PE=1 SV=1	6	7	10	4	6	10	0.37
Ribosomal protein S15, isoform B OS=Drosophila melanogaster OX=7227 GN=RpS15 PE=1 SV=1	37	25	32	35	25	22	0.18
Caprin homolog OS=Drosophila melanogaster OX=7227 GN=Capr PE=1 SV=1	2	5	9	3	1	10	0.4
Signal recognition particle subunit SRP72 OS=Drosophila melanogaster OX=7227 GN=Srp72 PE=1 SV=1	4	1	3	4	1	2	0.48
CG3226 OS=Drosophila melanogaster OX=7227 GN=Q9W3Y3 PE=1 SV=1	0	2	6	1	2	4	0.48
Endoplasmic reticulum chaperone BiP OS=Drosophila melanogaster OX=7227 GN=Hsc70-3 PE=1 SV=2	40	39	52	40	32	43	0.12
Glucose-6-phosphate isomerase OS=Drosophila melanogaster OX=7227 GN=Pgi PE=2 SV=2	10	12	19	5	13	18	0.28
GH27579p OS=Drosophila melanogaster OX=7227 GN=grsm PE=1 SV=1	7	8	10	8	6	8	0.34
Importin subunit alpha OS=Drosophila melanogaster OX=7227 GN=Pen PE=1 SV=2	8	12	22	8	5	24	0.27
40S ribosomal protein S15Aa OS=Drosophila melanogaster OX=7227 GN=RpS15Aa PE=1 SV=2	22	17	22	20	17	17	0.21
GEO07602p1 OS=Drosophila melanogaster OX=7227 GN=RpL12 PE=1 SV=1	9	9	9	7	8	9	0.32
Protein krasavietz OS=Drosophila melanogaster OX=7227 GN=kra PE=1 SV=1	2	5	2	1	2	5	0.45
Succinate--CoA ligase [ADP/GDP-forming] subunit alpha, mitochondrial OS=Drosophila melanogaster OX=7227 GN=Scsalpha PE=2 SV=3	2	2	5	3	1	4	0.45
Uncharacterized protein OS=Drosophila melanogaster OX=7227 GN=CG10527 PE=1 SV=1	2	3	4	5	0	3	0.45
40S ribosomal protein S29 OS=Drosophila melanogaster OX=7227 GN=RpS29 PE=1 SV=1	8	5	6	6	6	5	0.36
Dipeptidyl peptidase 3 OS=Drosophila melanogaster OX=7227 GN=DppIII PE=2 SV=2	2	5	12	2	4	11	0.36
40S ribosomal protein S3a OS=Drosophila melanogaster OX=7227 GN=RpS3A PE=1 SV=4	57	34	52	56	32	40	0.081
Glyceraldehyde-3-phosphate dehydrogenase 2 OS=Drosophila melanogaster OX=7227 GN=Gapdh2 PE=1 SV=2	32	35	67	32	29	59	0.088
Protein NASP homolog OS=Drosophila melanogaster OX=7227 GN=CG8223 PE=1 SV=1	2	4	4	1	1	7	0.43
Tenzing norgay, isoform C OS=Drosophila melanogaster OX=7227 GN=tzn PE=1 SV=1	1	2	7	2	1	6	0.43
Alcohol dehydrogenase OS=Drosophila melanogaster OX=7227 GN=Adh PE=1 SV=2	13	14	25	8	11	28	0.2
Succinate dehydrogenase [ubiquinone] flavoprotein subunit, mitochondrial OS=Drosophila melanogaster OX=7227 GN=SdhA PE=2 SV=3	7	5	9	4	9	6	0.33
Fructose-bisphosphate aldolase OS=Drosophila melanogaster OX=7227 GN=Ald PE=1 SV=5	16	11	27	6	17	26	0.19
Peroxiredoxin 3 OS=Drosophila melanogaster OX=7227 GN=Prx3 PE=1 SV=2	3	3	5	3	3	4	0.41
Protein amalgam OS=Drosophila melanogaster OX=7227 GN=Ama PE=2 SV=2	2	3	6	4	3	3	0.41
Tubulin alpha-1 chain OS=Drosophila melanogaster OX=7227 GN=alphaTub84B PE=1 SV=1	68	63	80	72	60	60	0.029
CG8507 OS=Drosophila melanogaster OX=7227 GN=Dmel\CG8507 PE=1 SV=1	16	4	3	13	4	4	0.31
Glycoprotein 93 OS=Drosophila melanogaster OX=7227 GN=Gp93 PE=1 SV=1	12	10	25	11	12	20	0.28
Aconitate hydratase, mitochondrial OS=Drosophila melanogaster OX=7227 GN=Acon PE=1 SV=2	9	13	18	7	13	17	0.21
CG8036, isoform B OS=Drosophila melanogaster OX=7227 GN=anon-WO0118547.344 PE=1 SV=3	22	25	48	20	29	39	0.087
CG6084, isoform D OS=Drosophila melanogaster OX=7227 GN=34F4T PE=1 SV=1	12	12	17	9	11	18	0.2
Pyruvate dehydrogenase E1 component subunit alpha OS=Drosophila melanogaster OX=7227 GN=l(1)G0334 PE=1 SV=1	12	8	8	8	9	9	0.26
Glyceraldehyde-3-phosphate dehydrogenase 1 OS=Drosophila melanogaster OX=7227 GN=Gapdh1 PE=2 SV=2	24	28	49	27	22	45	0.075
Elongation factor 1-alpha 1 OS=Drosophila melanogaster OX=7227 GN=Ef1alpha48D PE=1 SV=2	100	78	132	98	81	110	0.0042
GEO09167p1 OS=Drosophila melanogaster OX=7227 GN=Nph PE=1 SV=1	4	5	6	5	4	5	0.34
Putative cysteine proteinase CG12163 OS=Drosophila melanogaster OX=7227 GN=CG12163 PE=2 SV=2	8	3	4	6	6	2	0.34
Heat shock protein 26 OS=Drosophila melanogaster OX=7227 GN=Hsp26 PE=1 SV=2	9	14	23	11	11	21	0.17
DNA replication licensing factor Mcm3 OS=Drosophila melanogaster OX=7227 GN=Mcm3 PE=1 SV=1	8	6	2	6	6	3	0.33
ATP synthase subunit d, mitochondrial OS=Drosophila melanogaster OX=7227 GN=ATPsynD PE=2 SV=2	5	3	9	4	4	8	0.31
CG7920, isoform A OS=Drosophila melanogaster OX=7227 GN=BEST:GH02390 PE=1 SV=1	5	4	8	2	6	8	0.31
Glutamate dehydrogenase, mitochondrial OS=Drosophila melanogaster OX=7227 GN=Gdh PE=1 SV=2	5	4	11	4	7	8	0.28
40S ribosomal protein S19a OS=Drosophila melanogaster OX=7227 GN=RpS19a PE=1 SV=3	25	15	21	24	13	21	0.11
AT02348p OS=Drosophila melanogaster OX=7227 GN=UQCR-C2 PE=1 SV=1	29	23	25	27	22	26	0.062
Triosephosphate isomerase OS=Drosophila melanogaster OX=7227 GN=Tpi PE=1 SV=3	9	9	23	9	11	20	0.14
60S ribosomal protein L38 OS=Drosophila melanogaster OX=7227 GN=RpL38 PE=1 SV=1	23	11	13	29	7	10	0.12
Aldehyde dehydrogenase OS=Drosophila melanogaster OX=7227 GN=Aldh PE=1 SV=1	18	11	22	15	15	20	0.11
60S acidic ribosomal protein P0 OS=Drosophila melanogaster OX=7227 GN=RpLP0 PE=1 SV=1	13	18	25	16	16	24	0.076
Protein disulfide-isomerase (Fragment) OS=Drosophila melanogaster OX=7227 GN=ERp60 PE=1 SV=1	13	13	25	8	15	28	0.087
IP09655p OS=Drosophila melanogaster OX=7227 GN=Mdh2 PE=1 SV=1	10	10	17	7	12	18	0.13
GH01077p OS=Drosophila melanogaster OX=7227 GN=UQCR-C1 PE=1 SV=2	9	5	13	7	10	10	0.18
12 kDa FK506-binding protein OS=Drosophila melanogaster OX=7227 GN=FK506-bp2 PE=3 SV=2	6	7	12	7	5	13	0.19
Phosphoglycerate mutase OS=Drosophila melanogaster OX=7227 GN=Pglym78 PE=1 SV=2	4	7	9	6	5	9	0.22
Proteasome subunit alpha type-7-1 OS=Drosophila melanogaster OX=7227 GN=Prosalpha4 PE=1 SV=2	4	6	9	6	5	8	0.23
Polychaetoid, isoform O OS=Drosophila melanogaster OX=7227 GN=pyd PE=1 SV=1	7	6	4	17	0	0	0.25
CG5355 OS=Drosophila melanogaster OX=7227 GN=Dmel\CG5355 PE=1 SV=2	3	5	7	3	4	8	0.27
Proteasome subunit beta type OS=Drosophila melanogaster OX=7227 GN=Prosbeta1 PE=1 SV=1	3	4	7	4	4	6	0.28
CG9302 OS=Drosophila melanogaster OX=7227 GN=anon-WO0118547.80 PE=1 SV=1	13	0	0	10	1	2	0.29
AT01533p OS=Drosophila melanogaster OX=7227 GN=Dmel\CG33129 PE=1 SV=2	2	4	5	3	3	5	0.32
LD40489p OS=Drosophila melanogaster OX=7227 GN=SF2 PE=1 SV=1	4	1	5	4	3	3	0.33
40S ribosomal protein S21 OS=Drosophila melanogaster OX=7227 GN=RpS21 PE=1 SV=1	1	4	5	2	2	6	0.33
NADH-ubiquinone oxidoreductase 75 kDa subunit, mitochondrial OS=Drosophila melanogaster OX=7227 GN=ND-75 PE=2 SV=3	4	4	5	4	4	5	0.29
Glutamate oxaloacetate transaminase 1, isoform B OS=Drosophila melanogaster OX=7227 GN=Got1 PE=1 SV=1	3	2	4	3	3	3	0.35
Cytochrome c1, isoform A OS=Drosophila melanogaster OX=7227 GN=Cyt-c1 PE=1 SV=1	2	3	4	0	3	6	0.35
Putative ATP synthase subunit f, mitochondrial OS=Drosophila melanogaster OX=7227 GN=CG4692 PE=3 SV=1	2	3	2	3	2	2	0.39
Probable 60S ribosomal protein L37-A OS=Drosophila melanogaster OX=7227 GN=RpL37a PE=1 SV=1	3	2	2	5	1	1	0.39
Mitochondrial transcription factor A, isoform B OS=Drosophila melanogaster OX=7227 GN=TFAM PE=1 SV=1	2	2	3	0	2	5	0.39
Cytochrome c oxidase subunit 4, isoform A OS=Drosophila melanogaster OX=7227 GN=COX4 PE=1 SV=1	2	2	2	2	1	3	0.41
Histone acetyltransferase type B catalytic subunit OS=Drosophila melanogaster OX=7227 GN=Hat1 PE=1 SV=1	1	3	2	2	1	3	0.41
Replication protein A 70 kDa DNA-binding subunit OS=Drosophila melanogaster OX=7227 GN=RpA-70 PE=1 SV=1	1	1	4	0	1	5	0.41
GATOR complex protein NPRL2 OS=Drosophila melanogaster OX=7227 GN=Nprl2 PE=1 SV=1	5	1	0	5	0	1	0.41
C-type lectin 27kD, isoform A OS=Drosophila melanogaster OX=7227 GN=Clect27 PE=1 SV=1	2	1	2	1	2	2	0.44
Annexin B9 OS=Drosophila melanogaster OX=7227 GN=AnxB9 PE=2 SV=2	2	0	3	1	1	3	0.44
GH26392p OS=Drosophila melanogaster OX=7227 GN=Dmel\CG32278 PE=2 SV=2	4	1	0	5	0	0	0.44
Translocon-associated protein subunit beta OS=Drosophila melanogaster OX=7227 GN=SsRbeta PE=1 SV=2	1	1	2	1	1	2	0.47
Protein NipSnap OS=Drosophila melanogaster OX=7227 GN=Nipsnap PE=2 SV=2	2	1	1	0	2	2	0.47
Cytochrome b-c1 complex subunit Rieske, mitochondrial OS=Drosophila melanogaster OX=7227 GN=RFeSP PE=1 SV=3	1	1	2	2	0	2	0.47
Thymidylate synthase OS=Drosophila melanogaster OX=7227 GN=Ts PE=1 SV=2	0	3	1	2	0	2	0.47
Probable 3-hydroxyisobutyrate dehydrogenase, mitochondrial OS=Drosophila melanogaster OX=7227 GN=CG15093 PE=2 SV=2	0	1	3	2	0	2	0.47
*REV* [F-actin]-monooxygenase Mical OS=Drosophila melanogaster OX=7227 GN=Mical PE=1 SV=1	4	4	0	2	3	3	0.37
Protein dj-1beta OS=Drosophila melanogaster OX=7227 GN=dj-1beta PE=1 SV=3	0	1	2	2	0	1	0.51
Malic enzyme OS=Drosophila melanogaster OX=7227 GN=Men PE=1 SV=1	2	0	1	1	2	0	0.51
Uncharacterized protein, isoform A OS=Drosophila melanogaster OX=7227 GN=CT19744 PE=1 SV=2	0	1	3	1	0	3	0.47
Histidyl-tRNA synthetase, isoform C OS=Drosophila melanogaster OX=7227 GN=HisRS PE=1 SV=1	0	1	2	0	0	3	0.51
CG2915, isoform A OS=Drosophila melanogaster OX=7227 GN=CG2915-RB PE=1 SV=1	1	0	3	0	1	3	0.47
*REV* NimA-like kinase OS=Drosophila melanogaster OX=7227 GN=niki PE=4 SV=1	2	1	0	0	2	1	0.51
DEAD-box helicase Dbp80 OS=Drosophila melanogaster OX=7227 GN=Dbp80 PE=1 SV=1	0	3	0	2	0	1	0.51
Phospholipase A2 activator protein, isoform A OS=Drosophila melanogaster OX=7227 GN=Plap PE=1 SV=1	0	2	2	0	0	4	0.47
Protein SET OS=Drosophila melanogaster OX=7227 GN=Set PE=1 SV=2	0	1	1	0	0	2	0.57
UMP-CMP kinase OS=Drosophila melanogaster OX=7227 GN=Dak1 PE=1 SV=1	0	0	2	0	0	2	0.57
CG1532, isoform A OS=Drosophila melanogaster OX=7227 GN=Dmel\CG1532 PE=1 SV=1	0	0	2	0	0	2	0.57
28S ribosomal protein S10, mitochondrial OS=Drosophila melanogaster OX=7227 GN=mRpS10 PE=2 SV=2	1	0	1	0	0	2	0.57
Putative hydroxypyruvate isomerase OS=Drosophila melanogaster OX=7227 GN=Gip PE=2 SV=1	0	1	1	0	0	2	0.57
Ribosomal protein OS=Drosophila melanogaster OX=7227 GN=mRpL36 PE=1 SV=1	1	0	1	2	0	0	0.57
AT13091p OS=Drosophila melanogaster OX=7227 GN=rngo PE=1 SV=1	0	0	2	0	0	2	0.57
Aldehyde dehydrogenase OS=Drosophila melanogaster OX=7227 GN=Aldh-III PE=1 SV=1	0	2	0	1	0	1	0.57
*REV* FI03320p OS=Drosophila melanogaster OX=7227 GN=Dmel\CG31272 PE=2 SV=3	0	2	0	0	2	0	0.57
RE01471p OS=Drosophila melanogaster OX=7227 GN=Tdrd3 PE=1 SV=1	0	2	0	0	0	2	0.57
Nitric oxide synthase-interacting protein homolog OS=Drosophila melanogaster OX=7227 GN=CG6179 PE=3 SV=1	2	0	0	2	0	0	0.57
GATOR complex protein MIOS OS=Drosophila melanogaster OX=7227 GN=mio PE=1 SV=2	33	12	8	31	14	9	0.068
Heat shock protein 27 OS=Drosophila melanogaster OX=7227 GN=Hsp27 PE=1 SV=2	5	7	17	8	3	19	0.13
*REV* Muscle-specific protein 300 kDa, isoform G OS=Drosophila melanogaster OX=7227 GN=Msp300 PE=1 SV=1	7	16	3	20	3	4	0.15
Heat shock protein 83 OS=Drosophila melanogaster OX=7227 GN=Hsp83 PE=1 SV=1	60	59	99	64	61	104	0.00021
Peroxiredoxin 1 OS=Drosophila melanogaster OX=7227 GN=Jafrac1 PE=1 SV=1	27	24	28	31	24	28	0.019
Nucleoplasmin-like protein OS=Drosophila melanogaster OX=7227 GN=Nlp PE=1 SV=1	3	6	9	4	6	9	0.19
Protein SEC13 homolog OS=Drosophila melanogaster OX=7227 GN=Sec13 PE=1 SV=1	7	4	5	8	5	4	0.2
Cofilin/actin-depolymerizing factor homolog OS=Drosophila melanogaster OX=7227 GN=tsr PE=1 SV=1	10	14	18	13	15	17	0.059
Phosphoglycerate kinase OS=Drosophila melanogaster OX=7227 GN=Pgk PE=2 SV=2	4	7	17	6	7	17	0.11
Ferritin OS=Drosophila melanogaster OX=7227 GN=Fer2LCH PE=1 SV=1	2	3	8	3	3	8	0.23
DNA replication licensing factor MCM4 OS=Drosophila melanogaster OX=7227 GN=dpa PE=1 SV=2	4	2	7	7	1	6	0.23
Myosin heavy chain, non-muscle OS=Drosophila melanogaster OX=7227 GN=zip PE=1 SV=2	4	5	16	18	5	4	0.12
LP02262p OS=Drosophila melanogaster OX=7227 GN=l(1)G0255 PE=1 SV=1	2	3	6	2	4	6	0.24
Methionyl-tRNA synthetase OS=Drosophila melanogaster OX=7227 GN=MetRS PE=1 SV=1	1	0	10	4	0	8	0.24
GATOR complex protein WDR59 OS=Drosophila melanogaster OX=7227 GN=CG4705 PE=1 SV=3	10	1	0	12	0	0	0.24
ATP-dependent 6-phosphofructokinase OS=Drosophila melanogaster OX=7227 GN=Pfk PE=2 SV=2	3	2	5	2	5	4	0.25
Nucleoporin at 44A, isoform A OS=Drosophila melanogaster OX=7227 GN=Nup44A PE=1 SV=1	20	12	7	27	7	9	0.051
40S ribosomal protein S27 OS=Drosophila melanogaster OX=7227 GN=RpS27 PE=1 SV=1	7	5	6	6	8	6	0.15
LD31474p OS=Drosophila melanogaster OX=7227 GN=ND-20 PE=2 SV=1	5	2	2	4	4	2	0.26
Succinate dehydrogenase [ubiquinone] iron-sulfur subunit, mitochondrial OS=Drosophila melanogaster OX=7227 GN=SdhB PE=2 SV=2	2	3	3	1	3	5	0.27
Myosin regulatory light chain 2 OS=Drosophila melanogaster OX=7227 GN=Mlc2 PE=1 SV=2	2	1	5	0	6	3	0.27
Nuclear pore complex protein Nup154 OS=Drosophila melanogaster OX=7227 GN=Nup154 PE=1 SV=1	3	3	2	3	0	6	0.27
60S acidic ribosomal protein P2 OS=Drosophila melanogaster OX=7227 GN=RpLP2 PE=1 SV=1	9	10	17	11	13	17	0.042
Glycogen [starch] synthase OS=Drosophila melanogaster OX=7227 GN=GlyS PE=1 SV=2	7	3	4	7	4	5	0.16
Adenylyl cyclase-associated protein OS=Drosophila melanogaster OX=7227 GN=capt PE=1 SV=2	2	7	10	5	6	11	0.11
Peptidyl-prolyl cis-trans isomerase OS=Drosophila melanogaster OX=7227 GN=Cyp1 PE=1 SV=2	15	20	31	20	23	34	0.0052
Selenide, water dikinase OS=Drosophila melanogaster OX=7227 GN=SelD PE=2 SV=1	11	6	7	7	10	11	0.072
GEO11163p1 OS=Drosophila melanogaster OX=7227 GN=Dmel\CG15432 PE=1 SV=1	3	2	1	3	2	2	0.3
Probable phosphoserine aminotransferase OS=Drosophila melanogaster OX=7227 GN=CG11899 PE=2 SV=1	0	1	5	1	1	5	0.3
Aspartyl-tRNA synthetase, isoform A OS=Drosophila melanogaster OX=7227 GN=AspRS PE=1 SV=1	1	0	5	2	0	5	0.3
Microtubule-associated protein futsch OS=Drosophila melanogaster OX=7227 GN=futsch PE=1 SV=4	3	3	0	0	7	0	0.3
FI01544p OS=Drosophila melanogaster OX=7227 GN=Rab1 PE=1 SV=1	3	3	11	5	7	8	0.11
Nascent polypeptide-associated complex subunit alpha OS=Drosophila melanogaster OX=7227 GN=Nacalpha PE=1 SV=2	3	5	3	3	2	8	0.18
CG6543, isoform A OS=Drosophila melanogaster OX=7227 GN=CG6543 PE=1 SV=1	3	4	9	4	4	11	0.12
Actin-5C OS=Drosophila melanogaster OX=7227 GN=Act5C PE=1 SV=4	59	51	82	93	68	68	< 0.00010
Asparaginyl-tRNA synthetase, isoform A OS=Drosophila melanogaster OX=7227 GN=AsnRS PE=1 SV=1	2	3	5	3	2	7	0.19
Eukaryotic initiation factor 1A, isoform A OS=Drosophila melanogaster OX=7227 GN=eIF1A PE=1 SV=1	2	1	2	2	2	2	0.31
GEO05407p1 OS=Drosophila melanogaster OX=7227 GN=Tapdelta PE=1 SV=1	2	1	2	1	2	3	0.31
Peptidylprolyl isomerase OS=Drosophila melanogaster OX=7227 GN=BcDNA:GM09283 PE=1 SV=1	0	2	3	2	2	2	0.31
Obg-like ATPase 1 OS=Drosophila melanogaster OX=7227 GN=CG1354 PE=1 SV=1	1	1	3	1	1	4	0.31
Actin-57B OS=Drosophila melanogaster OX=7227 GN=Act57B PE=1 SV=1	42	36	61	57	66	46	< 0.00010
V-type proton ATPase subunit E OS=Drosophila melanogaster OX=7227 GN=Vha26 PE=2 SV=1	1	4	8	4	5	7	0.12
Uncharacterized protein, isoform C OS=Drosophila melanogaster OX=7227 GN=Dmel\CG43658 PE=1 SV=1	2	2	9	16	0	0	0.12
LD19715p OS=Drosophila melanogaster OX=7227 GN=TwdlF PE=2 SV=1	3	0	5	10	0	0	0.2
*REV* Tie-like receptor tyrosine kinase OS=Drosophila melanogaster OX=7227 GN=Tie PE=3 SV=2	0	7	1	2	3	5	0.2
Trailer hitch, isoform C OS=Drosophila melanogaster OX=7227 GN=tral PE=1 SV=1	9	11	8	6	4	26	0.021
GTP-binding protein 128up OS=Drosophila melanogaster OX=7227 GN=128up PE=2 SV=2	2	2	3	3	1	5	0.2
Poly(U)-binding-splicing factor half pint OS=Drosophila melanogaster OX=7227 GN=pUf68 PE=1 SV=2	3	1	3	5	2	2	0.2
Catalase OS=Drosophila melanogaster OX=7227 GN=Cat PE=1 SV=2	2	1	4	2	4	3	0.2
Ef1alpha-like factor, isoform A OS=Drosophila melanogaster OX=7227 GN=eRF3 PE=1 SV=1	4	1	2	2	4	3	0.2
40S ribosomal protein S28 OS=Drosophila melanogaster OX=7227 GN=RpS28b PE=1 SV=2	9	4	6	9	9	7	0.043
60S ribosomal protein L29 OS=Drosophila melanogaster OX=7227 GN=RpL29 PE=1 SV=1	34	20	15	44	28	20	0.00018
Activator of SUMO 1 OS=Drosophila melanogaster OX=7227 GN=Aos1 PE=1 SV=1	1	4	4	5	2	5	0.14
Armadillo segment polarity protein OS=Drosophila melanogaster OX=7227 GN=arm PE=1 SV=1	2	3	1	3	3	2	0.21
Discs overgrown protein kinase OS=Drosophila melanogaster OX=7227 GN=dco PE=1 SV=2	2	3	1	5	1	2	0.21
Muscle LIM protein 1 OS=Drosophila melanogaster OX=7227 GN=Mlp60A PE=2 SV=1	3	0	3	0	5	3	0.21
AT08565p OS=Drosophila melanogaster OX=7227 GN=Txl PE=1 SV=1	2	0	1	1	0	3	0.35
Uncoordinated 115a, isoform H OS=Drosophila melanogaster OX=7227 GN=Unc-115a PE=4 SV=1	3	0	0	2	0	2	0.35
*REV* GH24474p OS=Drosophila melanogaster OX=7227 GN=Dmel\CG10137 PE=2 SV=2	1	0	2	4	0	0	0.35
CG5214 OS=Drosophila melanogaster OX=7227 GN=Dmel\CG5214 PE=1 SV=1	4	3	7	5	6	8	0.063
CG9485, isoform D OS=Drosophila melanogaster OX=7227 GN=CG9485 PE=1 SV=1	6	1	1	3	5	3	0.14
40S ribosomal protein S25 OS=Drosophila melanogaster OX=7227 GN=RpS25 PE=1 SV=3	41	24	23	51	38	33	< 0.00010
Tripeptidyl-peptidase 2 OS=Drosophila melanogaster OX=7227 GN=TppII PE=1 SV=2	4	5	11	6	9	13	0.022
Leucine-rich repeat, isoform B OS=Drosophila melanogaster OX=7227 GN=LRR PE=1 SV=2	6	2	2	7	2	5	0.093
ATP-dependent RNA helicase vasa OS=Drosophila melanogaster OX=7227 GN=vas PE=1 SV=3	4	4	2	3	5	6	0.093
Calcium-binding mitochondrial carrier protein Aralar1 OS=Drosophila melanogaster OX=7227 GN=aralar1 PE=2 SV=1	2	0	3	4	1	2	0.21
Myosin heavy chain, isoform U OS=Drosophila melanogaster OX=7227 GN=Mhc PE=1 SV=1	36	14	53	6	84	56	< 0.00010
Muscle LIM protein Mlp84B OS=Drosophila melanogaster OX=7227 GN=Mlp84B PE=1 SV=1	5	2	0	1	7	2	0.14
Putative ATP-dependent RNA helicase me31b OS=Drosophila melanogaster OX=7227 GN=me31B PE=1 SV=3	9	11	12	6	8	33	0.0021
Eukaryotic peptide chain release factor subunit 1 OS=Drosophila melanogaster OX=7227 GN=eRF1 PE=1 SV=2	1	2	3	3	3	3	0.14
Anon1A4 OS=Drosophila melanogaster OX=7227 GN=Df31 PE=1 SV=1	2	1	3	2	2	5	0.14
LD44221p OS=Drosophila melanogaster OX=7227 GN=CG11005 PE=1 SV=1	0	0	2	0	1	2	0.37
FI17828p1 OS=Drosophila melanogaster OX=7227 GN=Fas3 PE=2 SV=1	1	0	1	0	1	2	0.37
Sex-regulated protein janus-A OS=Drosophila melanogaster OX=7227 GN=janA PE=2 SV=2	0	0	2	0	1	2	0.37
CG7461, isoform B OS=Drosophila melanogaster OX=7227 GN=CG7461 PE=1 SV=2	0	0	2	1	0	2	0.37
Glycerol-3-phosphate dehydrogenase [NAD(+)], cytoplasmic OS=Drosophila melanogaster OX=7227 GN=Gpdh PE=1 SV=3	0	1	1	0	0	3	0.37
Ccp84Ag OS=Drosophila melanogaster OX=7227 GN=Ccp84Ag PE=1 SV=1	2	0	0	0	3	0	0.37
GH01724p OS=Drosophila melanogaster OX=7227 GN=p47 PE=1 SV=1	0	1	1	0	0	3	0.37
*REV* Uncharacterized protein, isoform A OS=Drosophila melanogaster OX=7227 GN=CT33170 PE=4 SV=1	0	2	0	2	0	1	0.37
*REV* Eukaryotic translation initiation factor 4G, isoform B OS=Drosophila melanogaster OX=7227 GN=eIF4G1 PE=1 SV=1	2	0	0	0	2	1	0.37
RE02040p OS=Drosophila melanogaster OX=7227 GN=TwdlY PE=2 SV=1	2	0	0	3	0	0	0.37
*REV* Uncharacterized protein OS=Drosophila melanogaster OX=7227 GN=Dmel\CG33287 PE=4 SV=1	0	0	2	3	0	0	0.37
CG2685 OS=Drosophila melanogaster OX=7227 GN=EG:100G10.1 PE=2 SV=1	0	0	2	3	0	0	0.37
Transferrin OS=Drosophila melanogaster OX=7227 GN=Tsf1 PE=1 SV=1	3	6	10	6	2	21	0.011
Tropomyosin 2, isoform E OS=Drosophila melanogaster OX=7227 GN=Tm2 PE=1 SV=1	4	1	6	2	13	2	0.043
Increased minichromosome loss 1, isoform E OS=Drosophila melanogaster OX=7227 GN=Iml1 PE=1 SV=1	13	3	2	24	3	1	0.01
GATOR complex protein NPRL3 OS=Drosophila melanogaster OX=7227 GN=Nprl3 PE=1 SV=1	6	2	1	11	2	1	0.063
Alpha-actinin, sarcomeric OS=Drosophila melanogaster OX=7227 GN=Actn PE=1 SV=2	1	1	5	3	3	5	0.093
Ubiquitin-like modifier-activating enzyme 5 OS=Drosophila melanogaster OX=7227 GN=Uba5 PE=2 SV=1	47	23	30	55	56	47	< 0.00010
|sp|P00761|TRYP_PIG TRYPSIN PRECURSOR.	303	290	229	417	519	373	< 0.00010
Terribly reduced optic lobes, isoform AH OS=Drosophila melanogaster OX=7227 GN=trol PE=1 SV=3	4	1	0	3	5	0	0.14
LD45324p OS=Drosophila melanogaster OX=7227 GN=Prx5 PE=1 SV=1	2	2	2	4	3	3	0.091
GATOR complex protein WDR24 OS=Drosophila melanogaster OX=7227 GN=Wdr24 PE=1 SV=1	6	0	0	9	1	0	0.091
MIP14975p OS=Drosophila melanogaster OX=7227 GN=Ntf-2 PE=1 SV=1	0	1	2	1	1	3	0.22
Ribonucleoside-diphosphate reductase subunit M2 OS=Drosophila melanogaster OX=7227 GN=RnrS PE=1 SV=2	0	0	3	2	0	3	0.22
UPF0428 protein CG16865 OS=Drosophila melanogaster OX=7227 GN=CG16865 PE=1 SV=1	3	0	0	5	0	0	0.22
Actin, larval muscle OS=Drosophila melanogaster OX=7227 GN=Act79B PE=1 SV=2	0	29	48	46	47	36	< 0.00010
Tubulin gamma-2 chain OS=Drosophila melanogaster OX=7227 GN=gammaTub37C PE=1 SV=3	3	2	2	6	1	5	0.06
Paramyosin, long form OS=Drosophila melanogaster OX=7227 GN=Prm PE=1 SV=1	6	1	8	0	15	11	0.0063
FI17352p1 OS=Drosophila melanogaster OX=7227 GN=vari PE=1 SV=2	2	1	1	2	2	3	0.14
Proteasome subunit beta type OS=Drosophila melanogaster OX=7227 GN=Prosbeta5 PE=1 SV=1	1	0	4	2	3	4	0.089
Wings up A, isoform J OS=Drosophila melanogaster OX=7227 GN=wupA PE=1 SV=1	1	1	3	1	7	1	0.089
Chorion peroxidase OS=Drosophila melanogaster OX=7227 GN=Pxt PE=2 SV=3	6	2	10	21	0	12	0.0013
Female-specific independent of transformer OS=Drosophila melanogaster OX=7227 GN=fit PE=1 SV=1	2	2	3	3	3	7	0.038
Neural conserved at 73EF, isoform I OS=Drosophila melanogaster OX=7227 GN=Nc73EF PE=1 SV=1	0	1	4	1	3	6	0.055
*REV* Short stop, isoform Z OS=Drosophila melanogaster OX=7227 GN=shot PE=1 SV=1	6	0	0	5	3	4	0.036
Serine protease nudel OS=Drosophila melanogaster OX=7227 GN=ndl PE=1 SV=2	4	1	0	7	0	3	0.055
G protein alpha o subunit OS=Drosophila melanogaster OX=7227 GN=Galphao PE=1 SV=1	1	0	1	1	1	2	0.22
Protein anoxia up-regulated OS=Drosophila melanogaster OX=7227 GN=fau PE=2 SV=1	2	0	0	0	2	2	0.22
GIGYF family protein CG11148 OS=Drosophila melanogaster OX=7227 GN=CG11148 PE=1 SV=2	1	1	0	4	0	0	0.22
Probable glutamine--tRNA ligase OS=Drosophila melanogaster OX=7227 GN=Aats-gln PE=2 SV=1	0	0	1	0	0	2	0.39
GEO09626p1 OS=Drosophila melanogaster OX=7227 GN=ND-MLRQ PE=1 SV=1	0	0	1	0	0	2	0.39
Dusky-like, isoform A OS=Drosophila melanogaster OX=7227 GN=dyl PE=2 SV=1	0	0	1	2	0	0	0.39
H/ACA ribonucleoprotein complex subunit 2-like protein OS=Drosophila melanogaster OX=7227 GN=NHP2 PE=1 SV=1	1	0	0	2	0	0	0.39
Probable 6-phosphogluconolactonase OS=Drosophila melanogaster OX=7227 GN=CG17333 PE=2 SV=1	0	1	0	0	0	2	0.39
Uncharacterized protein, isoform A OS=Drosophila melanogaster OX=7227 GN=Dmel\CG18428 PE=4 SV=2	1	0	0	2	0	0	0.39
RH09246p OS=Drosophila melanogaster OX=7227 GN=AIMP3 PE=1 SV=1	0	0	1	0	0	2	0.39
Chitinase 6, isoform C OS=Drosophila melanogaster OX=7227 GN=Cht6 PE=1 SV=1	0	1	0	0	2	0	0.39
Eukaryotic translation initiation factor 4E OS=Drosophila melanogaster OX=7227 GN=eIF-4E PE=1 SV=1	1	2	4	3	4	8	0.015
Ferritin OS=Drosophila melanogaster OX=7227 GN=Fer1HCH PE=1 SV=1	0	0	4	2	1	6	0.051
FI04457p OS=Drosophila melanogaster OX=7227 GN=GCC185 PE=1 SV=3	73	23	10	109	74	67	< 0.00010
Papilin OS=Drosophila melanogaster OX=7227 GN=Ppn PE=1 SV=2	41	18	6	102	35	20	< 0.00010
Troponin T, skeletal muscle OS=Drosophila melanogaster OX=7227 GN=up PE=1 SV=3	1	0	3	0	9	1	0.03
CG1622, isoform A OS=Drosophila melanogaster OX=7227 GN=Dmel\CG1622 PE=1 SV=1	1	0	1	4	0	1	0.13
*REV* CG9775, isoform A OS=Drosophila melanogaster OX=7227 GN=Dmel\CG9775 PE=1 SV=1	0	2	0	2	3	0	0.13
*REV* Unc-13, isoform E OS=Drosophila melanogaster OX=7227 GN=unc-13 PE=4 SV=1	0	2	0	0	1	4	0.13
EG:8D8.1 protein OS=Drosophila melanogaster OX=7227 GN=fs(1)N PE=2 SV=1	9	1	1	25	0	3	0.00024
Transcription-associated protein 1 OS=Drosophila melanogaster OX=7227 GN=Nipped-A PE=1 SV=4	0	6	0	6	4	6	0.0044
Ubiquitin-fold modifier 1 OS=Drosophila melanogaster OX=7227 GN=CG34191 PE=1 SV=1	3	0	0	5	0	3	0.045
DNA-directed RNA polymerase III subunit RPC2 OS=Drosophila melanogaster OX=7227 GN=RpIII128 PE=2 SV=2	0	1	2	2	0	6	0.045
CG9641, isoform A OS=Drosophila melanogaster OX=7227 GN=Dmel\CG9641 PE=1 SV=1	10	3	3	21	11	11	< 0.00010
UDP-glucose:glycoprotein glucosyltransferase OS=Drosophila melanogaster OX=7227 GN=Ugt PE=1 SV=2	0	0	4	2	2	7	0.017
High mobility group protein Z OS=Drosophila melanogaster OX=7227 GN=HmgZ PE=1 SV=1	1	0	3	6	2	3	0.017
Tropomyosin-1, isoforms 9A/A/B OS=Drosophila melanogaster OX=7227 GN=Tm1 PE=1 SV=2	2	3	6	3	25	3	< 0.00010
Muscle-specific protein 20 OS=Drosophila melanogaster OX=7227 GN=Mp20 PE=2 SV=2	3	0	1	0	6	6	0.0094
Fondue, isoform B OS=Drosophila melanogaster OX=7227 GN=fon PE=1 SV=1	1	1	0	2	4	0	0.07
Chitinase-like protein CG5210 OS=Drosophila melanogaster OX=7227 GN=CG5210 PE=1 SV=2	1	0	1	0	2	4	0.07
*REV* Kinesin-like protein Nod OS=Drosophila melanogaster OX=7227 GN=nod PE=1 SV=1	1	0	1	0	4	2	0.07
Cyclin-T OS=Drosophila melanogaster OX=7227 GN=CycT PE=1 SV=2	1	0	0	3	0	0	0.21
MIP06826p OS=Drosophila melanogaster OX=7227 GN=Mf PE=1 SV=1	1	0	0	0	3	0	0.21
*REV* Uncharacterized protein, isoform A OS=Drosophila melanogaster OX=7227 GN=Dmel\CG17177 PE=4 SV=2	0	1	0	0	3	0	0.21
BcDNA.GH10614 OS=Drosophila melanogaster OX=7227 GN=BcDNA:GH10614 PE=1 SV=1	0	0	1	0	0	3	0.21
Morpheyus, isoform A OS=Drosophila melanogaster OX=7227 GN=mey PE=4 SV=3	0	1	0	3	0	0	0.21
Kinesin-like protein OS=Drosophila melanogaster OX=7227 GN=pav PE=1 SV=1	0	1	0	0	3	0	0.21
Probable E3 ubiquitin-protein ligase HERC2 OS=Drosophila melanogaster OX=7227 GN=HERC2 PE=1 SV=3	33	5	3	107	21	15	< 0.00010
Uncharacterized protein OS=Drosophila melanogaster OX=7227 GN=Dm GMCgamma1 PE=4 SV=1	2	0	0	6	0	1	0.037
Myosin light chain alkali OS=Drosophila melanogaster OX=7227 GN=Mlc1 PE=1 SV=4	1	0	1	1	4	2	0.037
Protein cup OS=Drosophila melanogaster OX=7227 GN=cup PE=1 SV=3	1	1	0	1	1	6	0.02
Dumpy, isoform Q OS=Drosophila melanogaster OX=7227 GN=dpy PE=1 SV=1	1	0	0	4	0	0	0.027
Pyrroline-5-carboxylate reductase OS=Drosophila melanogaster OX=7227 GN=P5cr PE=1 SV=1	0	0	1	2	1	1	0.11
Ciboulot, isoform C OS=Drosophila melanogaster OX=7227 GN=cib PE=1 SV=1	1	0	0	1	0	3	0.11
Cytochrome c oxidase subunit 5A, mitochondrial OS=Drosophila melanogaster OX=7227 GN=COX5A PE=2 SV=2	0	0	1	0	0	4	0.11
Vesicle-fusing ATPase 2 OS=Drosophila melanogaster OX=7227 GN=Nsf2 PE=2 SV=2	0	0	1	2	2	0	0.11
RE15579p OS=Drosophila melanogaster OX=7227 GN=tyn PE=2 SV=1	0	0	1	4	0	0	0.11
Uncharacterized protein, isoform D OS=Drosophila melanogaster OX=7227 GN=BcDNA:LP02641 PE=4 SV=1	14	5	4	89	6	11	< 0.00010
Uninflatable, isoform B OS=Drosophila melanogaster OX=7227 GN=uif PE=1 SV=3	0	0	3	4	3	8	0.00053
Kuzbanian, isoform A OS=Drosophila melanogaster OX=7227 GN=kuz PE=1 SV=1	1	1	0	2	3	5	0.0051
Chitinase-like protein Idgf4 OS=Drosophila melanogaster OX=7227 GN=Idgf4 PE=2 SV=1	0	0	1	0	2	3	0.056
Closca OS=Drosophila melanogaster OX=7227 GN=clos PE=4 SV=3	0	1	0	6	0	0	0.027
Ubiquitin fusion degradation protein 1 homolog OS=Drosophila melanogaster OX=7227 GN=Ufd1-like PE=2 SV=1	1	0	0	2	2	5	0.003
COP9 signalosome complex subunit 2 OS=Drosophila melanogaster OX=7227 GN=alien PE=1 SV=2	0	0	1	1	2	6	0.003
Neuralized E3 ubiquitin protein ligase 4 OS=Drosophila melanogaster OX=7227 GN=Neurl4 PE=4 SV=1	3	0	0	23	4	1	< 0.00010
Female sterile (1) M3 OS=Drosophila melanogaster OX=7227 GN=fs(1)M3 PE=4 SV=2	2	0	0	20	0	0	< 0.00010
Putative vitellogenin receptor OS=Drosophila melanogaster OX=7227 GN=yl PE=1 SV=2	0	0	1	4	0	8	0.0003
Myosin-VIIa OS=Drosophila melanogaster OX=7227 GN=ck PE=1 SV=1	0	1	0	6	7	0	0.00014
Uncharacterized protein, isoform B OS=Drosophila melanogaster OX=7227 GN=Dmel\CG32152 PE=3 SV=2	0	0	0	2	2	5	0.00049
Peroxiredoxin 6005 OS=Drosophila melanogaster OX=7227 GN=Prx6005 PE=1 SV=1	0	0	0	0	2	3	0.014
*REV* Uncharacterized protein, isoform B OS=Drosophila melanogaster OX=7227 GN=CG33017 PE=4 SV=1	0	0	0	3	2	0	0.014
*REV* Protein HIRA homolog OS=Drosophila melanogaster OX=7227 GN=Hira PE=1 SV=2	0	0	0	3	2	0	0.014
Interaction partner of Dnmt2, isoform A OS=Drosophila melanogaster OX=7227 GN=Ipod PE=2 SV=2	0	0	0	5	0	0	0.014
Charged multivesicular body protein 5 OS=Drosophila melanogaster OX=7227 GN=Vps60 PE=1 SV=2	0	0	0	1	2	1	0.034
KISMET-L long isoform OS=Drosophila melanogaster OX=7227 GN=kis PE=1 SV=3	0	0	0	4	4	3	< 0.00010
Protein roadkill OS=Drosophila melanogaster OX=7227 GN=rdx PE=1 SV=2	0	0	0	4	0	0	0.034
Uncharacterized protein, isoform L OS=Drosophila melanogaster OX=7227 GN=Dmel\CG11905 PE=4 SV=1	0	0	0	4	0	0	0.034
*REV* 205 kDa microtubule-associated protein OS=Drosophila melanogaster OX=7227 GN=Map205 PE=1 SV=2	0	0	0	0	1	2	0.079
LD31163p OS=Drosophila melanogaster OX=7227 GN=ssp PE=1 SV=1	0	0	0	0	7	2	0.00049
*REV* Neurofibromin 1, isoform E OS=Drosophila melanogaster OX=7227 GN=Nf1 PE=4 SV=1	0	0	0	2	0	1	0.079
Tubulin beta-2 chain OS=Drosophila melanogaster OX=7227 GN=betaTub85D PE=1 SV=1	0	0	0	71	0	0	< 0.00010
RE65335p OS=Drosophila melanogaster OX=7227 GN=Dmel\CG13362 PE=2 SV=1	0	0	0	3	0	0	0.079
RH02809p OS=Drosophila melanogaster OX=7227 GN=stai PE=1 SV=1	0	0	0	0	0	3	0.079
RutC family protein UK114 OS=Drosophila melanogaster OX=7227 GN=UK114 PE=2 SV=1	0	0	0	0	0	3	0.079
Uncharacterized protein OS=Drosophila melanogaster OX=7227 GN=i175 PE=4 SV=2	0	0	0	3	0	0	0.079
Protein limb expression 1 homolog OS=Drosophila melanogaster OX=7227 GN=lft PE=1 SV=1	0	0	0	0	4	0	0.034
Heat shock 70 kDa protein cognate 1 OS=Drosophila melanogaster OX=7227 GN=Hsc70-1 PE=1 SV=1	0	0	0	12	0	0	< 0.00010
No mechanoreceptor potential A, isoform C OS=Drosophila melanogaster OX=7227 GN=nompA PE=4 SV=1	0	0	0	0	2	0	0.18
Uncharacterized protein OS=Drosophila melanogaster OX=7227 GN=CG13427 PE=4 SV=1	0	0	0	2	0	0	0.18
Blue cheese OS=Drosophila melanogaster OX=7227 GN=bchs PE=4 SV=4	0	0	0	0	0	2	0.18
FI04419p OS=Drosophila melanogaster OX=7227 GN=Lamp1 PE=1 SV=3	0	0	0	0	0	2	0.18
*REV* Chondrocyte-derived ezrin-like domain containing protein, isoform G OS=Drosophila melanogaster OX=7227 GN=Cdep PE=1 SV=2	0	0	0	4	0	0	0.034
FI18374p1 OS=Drosophila melanogaster OX=7227 GN=Spn PE=1 SV=1	0	0	0	0	2	0	0.18
Bent, isoform I OS=Drosophila melanogaster OX=7227 GN=bt PE=1 SV=1	0	0	0	4	0	0	0.034
CXXC-type zinc finger protein 1 OS=Drosophila melanogaster OX=7227 GN=Cfp1 PE=1 SV=1	0	0	0	0	0	2	0.18
*REV* Transcription initiation factor TFIID subunit 1 OS=Drosophila melanogaster OX=7227 GN=Taf1 PE=1 SV=3	0	0	0	0	0	2	0.18
*REV* Uncharacterized protein, isoform A OS=Drosophila melanogaster OX=7227 GN=Dmel\CG32369 PE=4 SV=2	0	0	0	0	0	3	0.079
Uncharacterized protein OS=Drosophila melanogaster OX=7227 GN=Dmel\CG43902 PE=4 SV=2	0	0	0	2	0	0	0.18
*REV* CG3213 OS=Drosophila melanogaster OX=7227 GN=bs30c03.y1 PE=1 SV=1	0	0	0	0	2	0	0.18
*REV* Uncharacterized protein, isoform D OS=Drosophila melanogaster OX=7227 GN=CG42326 PE=4 SV=1	0	0	0	0	2	0	0.18
